# Supplementary material for: The substrate specificity switch FlhB assembles onto the export gate to regulate type three secretion
Source: Nat Commun. 2020 Mar 10;11:1296. doi: 10.1038/s41467-020-15071-9 (PMC7064499; doi:10.1038/s41467-020-15071-9)
Supplement: Supplementary file 4 — Source Data [file 41467_2020_15071_MOESM4_ESM.xlsx]

## Sheet: Figure 1b
Figure 1b	anti-FLAG

## Sheet: Figure 1c
Figure 1c	anti-FLAG

## Sheet: Figure 2a
Figure 2a

## Sheet: Figure 3d
		PFRMAT RR
Figure 3d		TARGET 468883
		AUTHOR RaptorX-Contact
		METHOD deep dilated residual networks (one variant of deep CNN). Consult jinboxu@gmail.com for details.
		MODEL 1
		MAESDGQERTEEATPRRLQQAKEKGQVARSKELASVSVLVVGAVSLMWFG
		EALAQGLFTAMQRLFSLDREEIFDIGKLFDIIGGSLVNLLLPLLMILITL
		FIAALIGAAGVGGINFSAEAAMPKLSKMNPLSGFKRMFGLQSWVELLKSI
		LKVMLVAGVAFYLIEASQKDLFQLSLDVYPQNIFHALDILLNFVLLISCS
		LLVVVAIDIPFQIWQHANQLKMTKQEVKDEYKDTEGKPEVKGRIRMLQRE
		AAQRRMMAALPQADVIITNPEHFSVALRYKQNTDKAPVVIAKGVDHMALK
		IREIAREYDIAIVPAPPLARALYHTTELEQQIPDGLFVAVAQVLAFVFQL
		KQYRRKGGQRPKLNEENMPIPPDMRY
		41	103	0.999854					41	103	0.999854
		38	104	0.999578					38	104	0.999578
		37	107	0.995991					37	107	0.995991
		42	100	0.99488					42	100	0.99488
		36	202	0.994617					36	202	0.994617
		36	201	0.99417					36	201	0.99417
		36	205	0.994093					36	205	0.994093
		266	305	0.993958					266	305	0.993958
		40	198	0.993838					40	198	0.993838
		45	99	0.993527					45	99	0.993527
		38	100	0.992753					38	100	0.992753
		34	108	0.9923					34	108	0.9923
		159	200	0.991805					159	200	0.991805
		33	205	0.990842					33	205	0.990842
		37	103	0.989277					37	103	0.989277
		267	313	0.988738					267	313	0.988738
		43	194	0.988653					43	194	0.988653
		41	100	0.987836					41	100	0.987836
		266	312	0.98649					266	312	0.98649
		163	193	0.985297					163	193	0.985297
		34	107	0.983475					34	107	0.983475
		34	104	0.982885					34	104	0.982885
		13	220	0.98193					13	220	0.98193
		268	314	0.980615					268	314	0.980615
		159	196	0.979741					159	196	0.979741
		39	198	0.979623					39	198	0.979623
		265	313	0.978312					265	313	0.978312
		268	312	0.976346					268	312	0.976346
		163	196	0.976151					163	196	0.976151
		266	310	0.975982					266	310	0.975982
		266	313	0.974504					266	313	0.974504
		53	92	0.974021					53	92	0.974021
		159	197	0.972882					159	197	0.972882
		155	200	0.972524					155	200	0.972524
		47	191	0.972492					47	191	0.972492
		33	111	0.970069					33	111	0.970069
		265	311	0.967868					265	311	0.967868
		21	220	0.967781					21	220	0.967781
		274	293	0.966442					274	293	0.966442
		288	331	0.966146					288	331	0.966146
		266	311	0.965471					266	311	0.965471
		260	304	0.964961					260	304	0.964961
		155	204	0.964773					155	204	0.964773
		37	104	0.964659					37	104	0.964659
		268	313	0.964168					268	313	0.964168
		273	294	0.963851					273	294	0.963851
		28	213	0.962749					28	213	0.962749
		32	205	0.962217					32	205	0.962217
		273	293	0.962108					273	293	0.962108
		276	291	0.961306					276	291	0.961306
		313	343	0.961119					313	343	0.961119
		21	27	0.960879					21	27	0.960879
		278	288	0.960828					278	288	0.960828
		38	103	0.959072					38	103	0.959072
		152	204	0.958534					152	204	0.958534
		29	111	0.957595					29	111	0.957595
		28	212	0.957192					28	212	0.957192
		302	312	0.957093					302	312	0.957093
		278	290	0.955755					278	290	0.955755
		274	298	0.954835					274	298	0.954835
		276	290	0.953812					276	290	0.953812
		60	88	0.952913					60	88	0.952913
		26	216	0.952286					26	216	0.952286
		43	195	0.952048					43	195	0.952048
		305	312	0.95001					305	312	0.95001
		313	346	0.948933					313	346	0.948933
		289	332	0.948829					289	332	0.948829
		287	332	0.94719					287	332	0.94719
		174	185	0.947109					174	185	0.947109
		275	292	0.94595					275	292	0.94595
		60	85	0.945015					60	85	0.945015
		13	217	0.944997					13	217	0.944997
		174	182	0.944135					174	182	0.944135
		266	301	0.942145					266	301	0.942145
		318	339	0.941795					318	339	0.941795
		167	189	0.941371					167	189	0.941371
		144	211	0.94136					144	211	0.94136
		318	340	0.939396					318	340	0.939396
		41	99	0.937155					41	99	0.937155
		13	221	0.935798					13	221	0.935798
		36	198	0.935413					36	198	0.935413
		45	96	0.931984					45	96	0.931984
		260	305	0.930964					260	305	0.930964
		156	197	0.930357					156	197	0.930357
		11	224	0.928112					11	224	0.928112
		306	312	0.927393					306	312	0.927393
		277	290	0.926675					277	290	0.926675
		318	343	0.925317					318	343	0.925317
		43	198	0.924849					43	198	0.924849
		260	308	0.924504					260	308	0.924504
		54	187	0.923745					54	187	0.923745
		30	111	0.920885					30	111	0.920885
		267	275	0.920183					267	275	0.920183
		56	88	0.91867					56	88	0.91867
		289	326	0.918133					289	326	0.918133
		17	220	0.917886					17	220	0.917886
		29	112	0.916714					29	112	0.916714
		11	221	0.916616					11	221	0.916616
		14	227	0.916605					14	227	0.916605
		267	315	0.916389					267	315	0.916389
		28	209	0.914589					28	209	0.914589
		260	301	0.914278					260	301	0.914278
		28	216	0.914229					28	216	0.914229
		263	310	0.913202					263	310	0.913202
		265	277	0.912788					265	277	0.912788
		54	183	0.909771					54	183	0.909771
		321	336	0.908791					321	336	0.908791
		288	330	0.908413					288	330	0.908413
		40	202	0.907877					40	202	0.907877
		274	292	0.906558					274	292	0.906558
		315	343	0.906446					315	343	0.906446
		287	331	0.90585					287	331	0.90585
		49	96	0.905844					49	96	0.905844
		12	221	0.905556					12	221	0.905556
		34	111	0.90371					34	111	0.90371
		33	107	0.903383					33	107	0.903383
		261	308	0.899652					261	308	0.899652
		276	292	0.898223					276	292	0.898223
		28	111	0.894676					28	111	0.894676
		288	332	0.894439					288	332	0.894439
		160	197	0.893717					160	197	0.893717
		266	276	0.89332					266	276	0.89332
		292	323	0.891508					292	323	0.891508
		43	191	0.890681					43	191	0.890681
		265	310	0.890044					265	310	0.890044
		27	112	0.888577					27	112	0.888577
		21	28	0.888471					21	28	0.888471
		289	328	0.886022					289	328	0.886022
		50	187	0.884842					50	187	0.884842
		27	113	0.883702					27	113	0.883702
		265	312	0.883162					265	312	0.883162
		313	347	0.881729					313	347	0.881729
		272	295	0.880598					272	295	0.880598
		49	95	0.879919					49	95	0.879919
		27	115	0.879168					27	115	0.879168
		257	304	0.878555					257	304	0.878555
		268	274	0.876829					268	274	0.876829
		45	100	0.876685					45	100	0.876685
		269	315	0.875622					269	315	0.875622
		277	289	0.87372					277	289	0.87372
		264	278	0.873393					264	278	0.873393
		274	302	0.873107					274	302	0.873107
		9	223	0.872041					9	223	0.872041
		37	106	0.871618					37	106	0.871618
		11	227	0.871121					11	227	0.871121
		265	347	0.870223					265	347	0.870223
		30	209	0.869373					30	209	0.869373
		35	104	0.868229					35	104	0.868229
		270	316	0.868196					270	316	0.868196
		54	184	0.867058					54	184	0.867058
		311	350	0.863273					311	350	0.863273
		18	220	0.86197					18	220	0.86197
		289	330	0.860325					289	330	0.860325
		33	209	0.860073					33	209	0.860073
		318	336	0.859878					318	336	0.859878
		27	216	0.857956					27	216	0.857956
		60	89	0.855758					60	89	0.855758
		260	310	0.855522					260	310	0.855522
		275	291	0.850973					275	291	0.850973
		28	112	0.850559					28	112	0.850559
		46	191	0.848793					46	191	0.848793
		163	192	0.846659					163	192	0.846659
		156	200	0.845709					156	200	0.845709
		24	119	0.84561					24	119	0.84561
		273	292	0.845495					273	292	0.845495
		59	88	0.844932					59	88	0.844932
		275	289	0.844621					275	289	0.844621
		46	96	0.843345					46	96	0.843345
		273	319	0.843217					273	319	0.843217
		269	316	0.842407					269	316	0.842407
		322	336	0.841319					322	336	0.841319
		274	299	0.839279					274	299	0.839279
		18	28	0.839221					18	28	0.839221
		140	218	0.838498					140	218	0.838498
		263	278	0.837544					263	278	0.837544
		292	326	0.834915					292	326	0.834915
		266	275	0.834776					266	275	0.834776
		268	315	0.834758					268	315	0.834758
		22	115	0.834582					22	115	0.834582
		288	329	0.831901					288	329	0.831901
		262	278	0.831849					262	278	0.831849
		14	230	0.831841					14	230	0.831841
		264	311	0.831804					264	311	0.831804
		279	287	0.83145					279	287	0.83145
		58	180	0.829845					58	180	0.829845
		57	92	0.828874					57	92	0.828874
		275	293	0.82584					275	293	0.82584
		140	215	0.825592					140	215	0.825592
		286	331	0.825014					286	331	0.825014
		156	201	0.82394					156	201	0.82394
		285	331	0.823064					285	331	0.823064
		274	295	0.821717					274	295	0.821717
		267	319	0.82099					267	319	0.82099
		273	298	0.820901					273	298	0.820901
		13	32	0.819181					13	32	0.819181
		264	279	0.818412					264	279	0.818412
		264	310	0.818093					264	310	0.818093
		39	201	0.818068					39	201	0.818068
		267	274	0.818035					267	274	0.818035
		315	339	0.817726					315	339	0.817726
		136	142	0.815622					136	142	0.815622
		277	288	0.815133					277	288	0.815133
		64	85	0.810517					64	85	0.810517
		263	290	0.809882					263	290	0.809882
		263	276	0.807917					263	276	0.807917
		268	302	0.804967					268	302	0.804967
		257	301	0.803587					257	301	0.803587
		171	189	0.801692					171	189	0.801692
		276	289	0.801588					276	289	0.801588
		151	204	0.801101					151	204	0.801101
		266	274	0.800318					266	274	0.800318
		13	30	0.798732					13	30	0.798732
		269	319	0.798631					269	319	0.798631
		292	328	0.796987					292	328	0.796987
		63	85	0.795763					63	85	0.795763
		40	195	0.795596					40	195	0.795596
		29	108	0.795249					29	108	0.795249
		290	328	0.793725					290	328	0.793725
		256	301	0.793291					256	301	0.793291
		25	117	0.792675					25	117	0.792675
		265	276	0.791806					265	276	0.791806
		272	298	0.790763					272	298	0.790763
		315	342	0.790297					315	342	0.790297
		273	295	0.789472					273	295	0.789472
		280	286	0.789443					280	286	0.789443
		63	81	0.78745					63	81	0.78745
		141	215	0.787438					141	215	0.787438
		263	277	0.787221					263	277	0.787221
		67	81	0.78271					67	81	0.78271
		273	323	0.780564					273	323	0.780564
		289	322	0.780373					289	322	0.780373
		58	183	0.779227					58	183	0.779227
		23	119	0.776351					23	119	0.776351
		160	193	0.775687					160	193	0.775687
		267	340	0.773402					267	340	0.773402
		64	81	0.773358					64	81	0.773358
		264	347	0.773057					264	347	0.773057
		42	99	0.772515					42	99	0.772515
		266	277	0.771977					266	277	0.771977
		293	323	0.765262					293	323	0.765262
		16	230	0.76468					16	230	0.76468
		56	92	0.764567					56	92	0.764567
		274	294	0.763326					274	294	0.763326
		148	208	0.761888					148	208	0.761888
		265	344	0.761209					265	344	0.761209
		264	277	0.761139					264	277	0.761139
		278	287	0.760794					278	287	0.760794
		10	224	0.758669					10	224	0.758669
		177	185	0.756779					177	185	0.756779
		279	288	0.756218					279	288	0.756218
		272	294	0.754729					272	294	0.754729
		17	230	0.752378					17	230	0.752378
		111	209	0.751587					111	209	0.751587
		57	183	0.75025					57	183	0.75025
		267	277	0.750035					267	277	0.750035
		11	30	0.746606					11	30	0.746606
		260	276	0.745633					260	276	0.745633
		290	310	0.745171					290	310	0.745171
		277	287	0.745093					277	287	0.745093
		259	328	0.745032					259	328	0.745032
		39	194	0.74386					39	194	0.74386
		326	332	0.739436					326	332	0.739436
		260	290	0.739292					260	290	0.739292
		305	311	0.739285					305	311	0.739285
		325	336	0.736628					325	336	0.736628
		170	185	0.735585					170	185	0.735585
		277	340	0.735367					277	340	0.735367
		25	120	0.734695					25	120	0.734695
		266	302	0.734147					266	302	0.734147
		46	194	0.732001					46	194	0.732001
		289	327	0.729518					289	327	0.729518
		22	28	0.726536					22	28	0.726536
		156	204	0.72624					156	204	0.72624
		49	92	0.726154					49	92	0.726154
		279	286	0.725981					279	286	0.725981
		27	212	0.725845					27	212	0.725845
		11	222	0.724998					11	222	0.724998
		57	89	0.722761					57	89	0.722761
		53	95	0.722577					53	95	0.722577
		311	347	0.720712					311	347	0.720712
		11	31	0.720586					11	31	0.720586
		51	187	0.720406					51	187	0.720406
		42	96	0.717489					42	96	0.717489
		256	328	0.716851					256	328	0.716851
		13	227	0.716495					13	227	0.716495
		286	332	0.714526					286	332	0.714526
		257	300	0.714329					257	300	0.714329
		277	344	0.713557					277	344	0.713557
		53	96	0.71351					53	96	0.71351
		29	113	0.713187					29	113	0.713187
		275	323	0.713111					275	323	0.713111
		9	221	0.711879					9	221	0.711879
		49	99	0.711838					49	99	0.711838
		37	202	0.71112					37	202	0.71112
		268	298	0.710854					268	298	0.710854
		294	323	0.706835					294	323	0.706835
		170	189	0.706219					170	189	0.706219
		52	92	0.705091					52	92	0.705091
		151	207	0.704429					151	207	0.704429
		11	223	0.704161					11	223	0.704161
		21	216	0.703924					21	216	0.703924
		289	329	0.703704					289	329	0.703704
		269	314	0.702866					269	314	0.702866
		261	304	0.702229					261	304	0.702229
		325	332	0.701546					325	332	0.701546
		25	115	0.701139					25	115	0.701139
		267	276	0.700116					267	276	0.700116
		270	314	0.699708					270	314	0.699708
		9	224	0.699151					9	224	0.699151
		273	316	0.698249					273	316	0.698249
		291	328	0.69795					291	328	0.69795
		256	297	0.697931					256	297	0.697931
		274	301	0.697931					274	301	0.697931
		57	88	0.6965					57	88	0.6965
		27	111	0.695375					27	111	0.695375
		155	203	0.690914					155	203	0.690914
		144	215	0.690026					144	215	0.690026
		325	333	0.688112					325	333	0.688112
		317	339	0.684909					317	339	0.684909
		67	73	0.683365					67	73	0.683365
		293	301	0.683078					293	301	0.683078
		302	314	0.682656					302	314	0.682656
		273	320	0.682585					273	320	0.682585
		174	181	0.681493					174	181	0.681493
		267	343	0.681122					267	343	0.681122
		275	319	0.680859					275	319	0.680859
		137	143	0.678868					137	143	0.678868
		275	340	0.67682					275	340	0.67682
		259	329	0.675868					259	329	0.675868
		17	227	0.675457					17	227	0.675457
		291	301	0.674773					291	301	0.674773
		268	275	0.674416					268	275	0.674416
		13	222	0.673955					13	222	0.673955
		267	312	0.673578					267	312	0.673578
		63	84	0.673111					63	84	0.673111
		28	113	0.67244					28	113	0.67244
		22	117	0.669374					22	117	0.669374
		12	217	0.66901					12	217	0.66901
		40	199	0.668547					40	199	0.668547
		280	288	0.667755					280	288	0.667755
		26	220	0.665025					26	220	0.665025
		314	368	0.664536					314	368	0.664536
		148	211	0.663517					148	211	0.663517
		27	213	0.65909					27	213	0.65909
		33	202	0.658535					33	202	0.658535
		24	120	0.656515					24	120	0.656515
		163	189	0.656148					163	189	0.656148
		52	95	0.655188					52	95	0.655188
		63	88	0.65516					63	88	0.65516
		41	104	0.654089					41	104	0.654089
		292	327	0.653707					292	327	0.653707
		60	92	0.653318					60	92	0.653318
		40	103	0.653308					40	103	0.653308
		23	117	0.652735					23	117	0.652735
		26	219	0.649847					26	219	0.649847
		164	193	0.649752					164	193	0.649752
		42	103	0.648482					42	103	0.648482
		275	322	0.646918					275	322	0.646918
		111	315	0.645347					111	315	0.645347
		171	185	0.644763					171	185	0.644763
		13	21	0.643253					13	21	0.643253
		73	81	0.643251					73	81	0.643251
		264	280	0.642538					264	280	0.642538
		280	287	0.641783					280	287	0.641783
		71	77	0.64151					71	77	0.64151
		33	108	0.64039					33	108	0.64039
		8	223	0.639875					8	223	0.639875
		270	320	0.638872					270	320	0.638872
		260	266	0.638799					260	266	0.638799
		137	146	0.638545					137	146	0.638545
		129	135	0.637827					129	135	0.637827
		265	343	0.637216					265	343	0.637216
		10	221	0.63709					10	221	0.63709
		270	319	0.636024					270	319	0.636024
		257	297	0.635914					257	297	0.635914
		30	108	0.635763					30	108	0.635763
		263	305	0.634592					263	305	0.634592
		267	314	0.634253					267	314	0.634253
		52	91	0.632622					52	91	0.632622
		44	195	0.631908					44	195	0.631908
		268	319	0.631717					268	319	0.631717
		163	197	0.631316					163	197	0.631316
		9	222	0.630133					9	222	0.630133
		290	301	0.629047					290	301	0.629047
		56	91	0.628302					56	91	0.628302
		27	116	0.626222					27	116	0.626222
		174	186	0.626028					174	186	0.626028
		12	32	0.625488					12	32	0.625488
		33	206	0.624678					33	206	0.624678
		126	132	0.62424					126	132	0.62424
		25	119	0.623103					25	119	0.623103
		140	214	0.621112					140	214	0.621112
		38	101	0.62005					38	101	0.62005
		24	117	0.618493					24	117	0.618493
		25	118	0.617818					25	118	0.617818
		11	32	0.617396					11	32	0.617396
		10	223	0.616258					10	223	0.616258
		25	116	0.616246					25	116	0.616246
		46	190	0.616199					46	190	0.616199
		115	216	0.615609					115	216	0.615609
		11	29	0.615399					11	29	0.615399
		270	315	0.613643					270	315	0.613643
		47	187	0.613373					47	187	0.613373
		269	320	0.612272					269	320	0.612272
		54	180	0.611355					54	180	0.611355
		171	186	0.61045					171	186	0.61045
		28	115	0.609995					28	115	0.609995
		322	340	0.609934					322	340	0.609934
		167	192	0.609522					167	192	0.609522
		159	193	0.60637					159	193	0.60637
		289	331	0.605961					289	331	0.605961
		60	84	0.605615					60	84	0.605615
		111	212	0.604178					111	212	0.604178
		26	120	0.601074					26	120	0.601074
		317	370	0.600813					317	370	0.600813
		278	289	0.600013					278	289	0.600013
		8	29	0.598998					8	29	0.598998
		321	339	0.598694					321	339	0.598694
		72	78	0.597864					72	78	0.597864
		27	114	0.597471					27	114	0.597471
		277	341	0.597188					277	341	0.597188
		265	279	0.594868					265	279	0.594868
		292	298	0.594265					292	298	0.594265
		61	179	0.592534					61	179	0.592534
		276	301	0.592237					276	301	0.592237
		17	28	0.59198					17	28	0.59198
		290	305	0.591241					290	305	0.591241
		18	217	0.590648					18	217	0.590648
		23	118	0.590173					23	118	0.590173
		287	337	0.590018					287	337	0.590018
		58	179	0.589483					58	179	0.589483
		67	77	0.588905					67	77	0.588905
		290	329	0.588535					290	329	0.588535
		34	105	0.587409					34	105	0.587409
		315	368	0.587089					315	368	0.587089
		31	108	0.586815					31	108	0.586815
		128	134	0.586516					128	134	0.586516
		260	278	0.586351					260	278	0.586351
		12	30	0.586264					12	30	0.586264
		268	301	0.585361					268	301	0.585361
		311	363	0.58504					311	363	0.58504
		38	107	0.583537					38	107	0.583537
		7	223	0.58309					7	223	0.58309
		37	108	0.580454					37	108	0.580454
		288	328	0.579579					288	328	0.579579
		13	28	0.579221					13	28	0.579221
		8	224	0.577167					8	224	0.577167
		256	329	0.577077					256	329	0.577077
		322	332	0.576384					322	332	0.576384
		326	333	0.575085					326	333	0.575085
		18	216	0.574576					18	216	0.574576
		264	348	0.574519					264	348	0.574519
		39	197	0.573279					39	197	0.573279
		109	115	0.572532					109	115	0.572532
		27	117	0.571299					27	117	0.571299
		271	316	0.571068					271	316	0.571068
		175	182	0.569268					175	182	0.569268
		275	336	0.567417					275	336	0.567417
		265	278	0.567248					265	278	0.567248
		235	241	0.567241					235	241	0.567241
		264	351	0.566777					264	351	0.566777
		108	114	0.56557					108	114	0.56557
		14	231	0.563864					14	231	0.563864
		30	112	0.562672					30	112	0.562672
		314	367	0.561786					314	367	0.561786
		61	180	0.560242					61	180	0.560242
		12	220	0.558462					12	220	0.558462
		51	184	0.556739					51	184	0.556739
		315	370	0.555005					315	370	0.555005
		277	337	0.554385					277	337	0.554385
		332	340	0.554225					332	340	0.554225
		316	339	0.554206					316	339	0.554206
		53	187	0.553008					53	187	0.553008
		269	275	0.55209					269	275	0.55209
		310	350	0.551985					310	350	0.551985
		316	370	0.551835					316	370	0.551835
		46	187	0.551073					46	187	0.551073
		312	363	0.550541					312	363	0.550541
		22	116	0.550448					22	116	0.550448
		264	344	0.549793					264	344	0.549793
		312	364	0.549519					312	364	0.549519
		255	329	0.549045					255	329	0.549045
		313	368	0.547692					313	368	0.547692
		287	333	0.546083					287	333	0.546083
		274	319	0.546047					274	319	0.546047
		24	118	0.544295					24	118	0.544295
		286	337	0.542704					286	337	0.542704
		26	115	0.542514					26	115	0.542514
		271	320	0.542188					271	320	0.542188
		275	332	0.542126					275	332	0.542126
		33	110	0.541416					33	110	0.541416
		31	145	0.54062					31	145	0.54062
		311	361	0.540225					311	361	0.540225
		276	293	0.540209					276	293	0.540209
		267	344	0.539971					267	344	0.539971
		45	95	0.539348					45	95	0.539348
		9	29	0.536586					9	29	0.536586
		313	350	0.53553					313	350	0.53553
		314	366	0.534576					314	366	0.534576
		353	359	0.533972					353	359	0.533972
		103	201	0.533537					103	201	0.533537
		314	370	0.531549					314	370	0.531549
		271	298	0.531465					271	298	0.531465
		112	212	0.530703					112	212	0.530703
		100	201	0.529278					100	201	0.529278
		162	196	0.528493					162	196	0.528493
		12	31	0.527752					12	31	0.527752
		56	89	0.526993					56	89	0.526993
		267	322	0.526329					267	322	0.526329
		279	289	0.521511					279	289	0.521511
		17	226	0.520989					17	226	0.520989
		140	211	0.520759					140	211	0.520759
		262	290	0.520507					262	290	0.520507
		353	360	0.519102					353	360	0.519102
		316	368	0.519019					316	368	0.519019
		148	207	0.518448					148	207	0.518448
		269	298	0.516803					269	298	0.516803
		314	365	0.516536					314	365	0.516536
		263	308	0.515664					263	308	0.515664
		271	295	0.514675					271	295	0.514675
		256	304	0.514554					256	304	0.514554
		29	209	0.512913					29	209	0.512913
		164	189	0.512799					164	189	0.512799
		58	184	0.512739					58	184	0.512739
		107	205	0.512726					107	205	0.512726
		317	368	0.512499					317	368	0.512499
		314	369	0.511694					314	369	0.511694
		261	278	0.509363					261	278	0.509363
		293	319	0.509044					293	319	0.509044
		335	374	0.508482					335	374	0.508482
		311	362	0.506179					311	362	0.506179
		267	318	0.505217					267	318	0.505217
		13	31	0.504514					13	31	0.504514
		317	371	0.504374					317	371	0.504374
		32	148	0.503995					32	148	0.503995
		253	297	0.502919					253	297	0.502919
		289	340	0.501516					289	340	0.501516
		111	316	0.50148					111	316	0.50148
		47	195	0.501013					47	195	0.501013
		353	361	0.500983					353	361	0.500983
		314	343	0.500978					314	343	0.500978
		30	205	0.500321					30	205	0.500321
		315	340	0.499039					103	41	0.999854
		167	193	0.498768					104	38	0.999578
		18	27	0.498735					107	37	0.995991
		287	336	0.498057					100	42	0.99488
		313	365	0.497506					202	36	0.994617
		263	279	0.497171					201	36	0.99417
		255	328	0.495421					205	36	0.994093
		111	213	0.4953					305	266	0.993958
		104	201	0.494496					198	40	0.993838
		71	78	0.494494					99	45	0.993527
		6	223	0.494219					100	38	0.992753
		100	197	0.494119					108	34	0.9923
		317	369	0.493922					200	159	0.991805
		276	298	0.49236					205	33	0.990842
		10	222	0.491702					103	37	0.989277
		312	365	0.490819					313	267	0.988738
		313	363	0.490478					194	43	0.988653
		113	213	0.490438					100	41	0.987836
		104	205	0.489263					312	266	0.98649
		26	117	0.488947					193	163	0.985297
		155	201	0.486358					107	34	0.983475
		289	323	0.485519					104	34	0.982885
		311	364	0.485374					220	13	0.98193
		62	180	0.485182					314	268	0.980615
		111	208	0.48468					196	159	0.979741
		259	278	0.48427					198	39	0.979623
		320	370	0.484027					313	265	0.978312
		10	31	0.483663					312	268	0.976346
		57	180	0.483324					196	163	0.976151
		173	185	0.483197					310	266	0.975982
		320	371	0.481824					313	266	0.974504
		103	198	0.481797					92	53	0.974021
		67	78	0.48165					197	159	0.972882
		64	82	0.479636					200	155	0.972524
		314	364	0.478894					191	47	0.972492
		16	234	0.478696					111	33	0.970069
		17	30	0.478127					311	265	0.967868
		277	332	0.477567					220	21	0.967781
		111	205	0.476984					293	274	0.966442
		313	364	0.476967					331	288	0.966146
		34	103	0.476745					311	266	0.965471
		28	108	0.476719					304	260	0.964961
		148	204	0.476309					204	155	0.964773
		28	34	0.475398					104	37	0.964659
		277	291	0.475291					313	268	0.964168
		28	116	0.475217					294	273	0.963851
		59	85	0.474943					213	28	0.962749
		292	322	0.474718					205	32	0.962217
		256	300	0.472685					293	273	0.962108
		35	152	0.471849					291	276	0.961306
		316	371	0.471654					343	313	0.961119
		29	212	0.47045					27	21	0.960879
		291	298	0.470372					288	278	0.960828
		7	225	0.46968					103	38	0.959072
		316	343	0.469599					204	152	0.958534
		114	213	0.469589					111	29	0.957595
		261	310	0.469521					212	28	0.957192
		11	17	0.468105					312	302	0.957093
		113	212	0.468024					290	278	0.955755
		125	131	0.466879					298	274	0.954835
		268	316	0.466545					290	276	0.953812
		45	103	0.464818					88	60	0.952913
		312	366	0.464455					216	26	0.952286
		96	194	0.464419					195	43	0.952048
		109	116	0.464134					312	305	0.95001
		114	212	0.463729					346	313	0.948933
		262	308	0.463261					332	289	0.948829
		61	183	0.463185					332	287	0.94719
		292	301	0.462554					185	174	0.947109
		8	221	0.46244					292	275	0.94595
		8	31	0.462326					85	60	0.945015
		32	152	0.461739					217	13	0.944997
		30	212	0.460726					182	174	0.944135
		278	286	0.46046					301	266	0.942145
		232	238	0.459673					339	318	0.941795
		35	149	0.459648					189	167	0.941371
		315	367	0.45712					211	144	0.94136
		287	340	0.45605					340	318	0.939396
		272	319	0.455954					99	41	0.937155
		116	216	0.455867					221	13	0.935798
		37	111	0.455634					198	36	0.935413
		47	194	0.455619					96	45	0.931984
		9	30	0.455167					305	260	0.930964
		11	28	0.454948					197	156	0.930357
		342	370	0.454715					224	11	0.928112
		68	81	0.454374					312	306	0.927393
		274	291	0.454048					290	277	0.926675
		32	208	0.453751					343	318	0.925317
		65	172	0.45364					198	43	0.924849
		232	240	0.453107					308	260	0.924504
		279	344	0.453024					187	54	0.923745
		9	31	0.452109					111	30	0.920885
		113	216	0.450431					275	267	0.920183
		281	287	0.450299					88	56	0.91867
		259	276	0.450271					326	289	0.918133
		125	132	0.449801					220	17	0.917886
		100	198	0.449401					112	29	0.916714
		284	331	0.448051					221	11	0.916616
		50	92	0.447223					227	14	0.916605
		292	319	0.446998					315	267	0.916389
		312	368	0.446659					209	28	0.914589
		260	328	0.44624					301	260	0.914278
		311	360	0.445902					216	28	0.914229
		326	336	0.445766					310	263	0.913202
		42	194	0.445567					277	265	0.912788
		27	120	0.445214					183	54	0.909771
		279	291	0.44499					336	321	0.908791
		34	110	0.444921					330	288	0.908413
		354	360	0.444695					202	40	0.907877
		319	340	0.444399					292	274	0.906558
		281	288	0.444383					343	315	0.906446
		147	207	0.444198					331	287	0.90585
		10	30	0.442608					96	49	0.905844
		53	91	0.441752					221	12	0.905556
		135	142	0.44159					111	34	0.90371
		289	336	0.440834					107	33	0.903383
		11	220	0.440797					308	261	0.899652
		262	279	0.440082					292	276	0.898223
		44	99	0.439103					111	28	0.894676
		270	298	0.438938					332	288	0.894439
		21	115	0.438894					197	160	0.893717
		321	371	0.438132					276	266	0.89332
		309	361	0.437267					323	292	0.891508
		272	316	0.43687					191	43	0.890681
		41	102	0.436615					310	265	0.890044
		7	224	0.435477					112	27	0.888577
		13	33	0.434845					28	21	0.888471
		312	362	0.434075					328	289	0.886022
		314	371	0.433855					187	50	0.884842
		291	319	0.43348					113	27	0.883702
		321	370	0.433154					312	265	0.883162
		275	290	0.432995					347	313	0.881729
		112	209	0.432462					295	272	0.880598
		269	323	0.432392					95	49	0.879919
		14	220	0.432386					115	27	0.879168
		317	374	0.431663					304	257	0.878555
		310	361	0.431053					274	268	0.876829
		309	360	0.430391					100	45	0.876685
		317	367	0.430251					315	269	0.875622
		53	89	0.430061					289	277	0.87372
		338	374	0.429949					278	264	0.873393
		174	189	0.429562					302	274	0.873107
		141	218	0.42948					223	9	0.872041
		138	146	0.427705					106	37	0.871618
		231	237	0.427504					227	11	0.871121
		275	298	0.427435					347	265	0.870223
		294	320	0.427205					209	30	0.869373
		22	113	0.426989					104	35	0.868229
		232	241	0.426886					316	270	0.868196
		310	363	0.42536					184	54	0.867058
		313	370	0.424755					350	311	0.863273
		259	290	0.423572					220	18	0.86197
		272	320	0.423556					330	289	0.860325
		268	276	0.423536					209	33	0.860073
		286	333	0.423328					336	318	0.859878
		125	134	0.423104					216	27	0.857956
		152	208	0.422624					89	60	0.855758
		112	315	0.422491					310	260	0.855522
		30	107	0.422384					291	275	0.850973
		112	213	0.4221					112	28	0.850559
		315	346	0.421852					191	46	0.848793
		338	371	0.421422					192	163	0.846659
		316	369	0.4213					200	156	0.845709
		324	376	0.421236					119	24	0.84561
		114	216	0.420498					292	273	0.845495
		152	201	0.419772					88	59	0.844932
		271	314	0.418962					289	275	0.844621
		310	347	0.417754					96	46	0.843345
		17	222	0.417683					319	273	0.843217
		264	276	0.417375					316	269	0.842407
		311	354	0.417279					336	322	0.841319
		291	323	0.416625					299	274	0.839279
		314	363	0.416587					28	18	0.839221
		103	202	0.416087					218	140	0.838498
		295	320	0.415456					278	263	0.837544
		338	370	0.414757					326	292	0.834915
		160	196	0.414288					275	266	0.834776
		108	205	0.413917					315	268	0.834758
		272	299	0.413882					115	22	0.834582
		294	319	0.413712					329	288	0.831901
		312	361	0.413567					278	262	0.831849
		315	369	0.413448					230	14	0.831841
		27	209	0.413295					311	264	0.831804
		50	191	0.412695					287	279	0.83145
		278	284	0.411938					180	58	0.829845
		275	337	0.410823					92	57	0.828874
		164	171	0.410174					293	275	0.82584
		112	316	0.409797					215	140	0.825592
		55	180	0.409506					331	286	0.825014
		147	211	0.409228					201	156	0.82394
		10	29	0.409051					331	285	0.823064
		309	354	0.408777					295	274	0.821717
		321	333	0.408674					319	267	0.82099
		295	323	0.408344					298	273	0.820901
		115	213	0.408233					32	13	0.819181
		345	370	0.408174					279	264	0.818412
		276	340	0.408156					310	264	0.818093
		312	367	0.40791					201	39	0.818068
		315	365	0.407629					274	267	0.818035
		115	220	0.406579					339	315	0.817726
		261	305	0.405405					142	136	0.815622
		12	227	0.404893					288	277	0.815133
		273	374	0.404803					85	64	0.810517
		324	371	0.404517					290	263	0.809882
		8	225	0.403768					276	263	0.807917
		63	370	0.40366					302	268	0.804967
		335	376	0.40348					301	257	0.803587
		265	275	0.403182					189	171	0.801692
		28	120	0.402642					289	276	0.801588
		311	351	0.40241					204	151	0.801101
		39	156	0.402286					274	266	0.800318
		309	362	0.401894					30	13	0.798732
		275	326	0.401054					319	269	0.798631
		321	335	0.401028					328	292	0.796987
		313	319	0.400881					85	63	0.795763
		325	331	0.400057					195	40	0.795596
		313	366	0.400041					108	29	0.795249
		70	77	0.399958					328	290	0.793725
		266	278	0.399205					301	256	0.793291
		311	346	0.399124					117	25	0.792675
		324	374	0.3983					276	265	0.791806
		262	280	0.39806					298	272	0.790763
		71	81	0.398049					342	315	0.790297
		310	362	0.397368					295	273	0.789472
		27	33	0.39734					286	280	0.789443
		66	370	0.397274					81	63	0.78745
		309	363	0.397247					215	141	0.787438
		144	214	0.396698					277	263	0.787221
		40	201	0.396334					81	67	0.78271
		31	148	0.395763					323	273	0.780564
		270	317	0.395718					322	289	0.780373
		59	84	0.394699					183	58	0.779227
		291	322	0.394695					119	23	0.776351
		32	149	0.394289					193	160	0.775687
		144	208	0.394244					340	267	0.773402
		55	184	0.394223					81	64	0.773358
		40	194	0.393974					347	264	0.773057
		8	30	0.393049					99	42	0.772515
		333	376	0.392943					277	266	0.771977
		274	297	0.391831					323	293	0.765262
		53	93	0.391715					230	16	0.76468
		289	313	0.391552					92	56	0.764567
		322	337	0.391217					294	274	0.763326
		264	281	0.391022					208	148	0.761888
		315	371	0.390257					344	265	0.761209
		265	287	0.3901					277	264	0.761139
		28	114	0.389641					287	278	0.760794
		13	216	0.3894					224	10	0.758669
		99	198	0.389365					185	177	0.756779
		65	176	0.388506					288	279	0.756218
		12	222	0.388396					294	272	0.754729
		14	222	0.387443					230	17	0.752378
		311	365	0.386924					209	111	0.751587
		36	107	0.386476					183	57	0.75025
		262	276	0.384284					277	267	0.750035
		317	376	0.383216					30	11	0.746606
		37	110	0.383105					276	260	0.745633
		287	311	0.382959					310	290	0.745171
		279	285	0.382894					287	277	0.745093
		276	337	0.382809					328	259	0.745032
		47	188	0.382432					194	39	0.74386
		85	183	0.382012					332	326	0.739436
		9	225	0.381381					290	260	0.739292
		342	368	0.380546					311	305	0.739285
		62	179	0.379667					336	325	0.736628
		58	178	0.379583					185	170	0.735585
		262	310	0.378739					340	277	0.735367
		279	290	0.378681					120	25	0.734695
		23	120	0.3786					302	266	0.734147
		254	297	0.378373					194	46	0.732001
		279	348	0.377861					327	289	0.729518
		72	81	0.3767					28	22	0.726536
		267	316	0.376485					204	156	0.72624
		29	115	0.376312					92	49	0.726154
		313	367	0.374986					286	279	0.725981
		315	366	0.373788					212	27	0.725845
		31	149	0.373453					222	11	0.724998
		53	88	0.373378					89	57	0.722761
		32	209	0.373281					95	53	0.722577
		17	27	0.372273					347	311	0.720712
		271	319	0.371567					31	11	0.720586
		252	329	0.371484					187	51	0.720406
		13	29	0.371406					96	42	0.717489
		61	85	0.371233					328	256	0.716851
		36	344	0.370755					227	13	0.716495
		339	370	0.369648					332	286	0.714526
		273	376	0.369592					300	257	0.714329
		22	118	0.369476					344	277	0.713557
		6	225	0.368856					96	53	0.71351
		319	343	0.36825					113	29	0.713187
		263	311	0.367599					323	275	0.713111
		28	110	0.367373					221	9	0.711879
		140	219	0.36683					99	49	0.711838
		301	312	0.366549					202	37	0.71112
		112	216	0.366095					298	268	0.710854
		18	213	0.365989					323	294	0.706835
		62	370	0.365875					189	170	0.706219
		115	212	0.365854					92	52	0.705091
		310	354	0.365367					207	151	0.704429
		320	374	0.364077					223	11	0.704161
		316	367	0.363622					216	21	0.703924
		103	205	0.363132					329	289	0.703704
		77	374	0.3627					314	269	0.702866
		274	323	0.362334					304	261	0.702229
		277	286	0.362243					332	325	0.701546
		21	30	0.362235					115	25	0.701139
		18	30	0.36221					276	267	0.700116
		136	145	0.362008					314	270	0.699708
		317	336	0.361021					224	9	0.699151
		321	374	0.360496					316	273	0.698249
		222	230	0.360177					328	291	0.69795
		354	361	0.360022					297	256	0.697931
		334	374	0.359543					301	274	0.697931
		141	219	0.359203					88	57	0.6965
		16	233	0.359115					111	27	0.695375
		321	376	0.35902					203	155	0.690914
		177	324	0.358841					215	144	0.690026
		26	116	0.358497					333	325	0.688112
		60	81	0.357822					339	317	0.684909
		257	328	0.357788					73	67	0.683365
		265	340	0.357635					301	293	0.683078
		310	360	0.357306					314	302	0.682656
		32	348	0.35638					320	273	0.682585
		252	297	0.356078					181	174	0.681493
		320	376	0.355711					343	267	0.681122
		30	208	0.354778					319	275	0.680859
		144	212	0.353073					143	137	0.678868
		335	371	0.352507					340	275	0.67682
		304	310	0.352205					329	259	0.675868
		168	189	0.351819					227	17	0.675457
		335	373	0.351488					301	291	0.674773
		264	287	0.351392					275	268	0.674416
		96	197	0.351382					222	13	0.673955
		325	376	0.351371					312	267	0.673578
		21	219	0.350972					84	63	0.673111
		125	133	0.350832					113	28	0.67244
		108	208	0.35069					117	22	0.669374
		231	241	0.350301					217	12	0.66901
		65	179	0.350183					199	40	0.668547
		298	323	0.349889					288	280	0.667755
		311	368	0.349828					220	26	0.665025
		309	359	0.349652					368	314	0.664536
		334	376	0.349617					211	148	0.663517
		268	305	0.348254					213	27	0.65909
		48	99	0.348252					202	33	0.658535
		85	342	0.347807					120	24	0.656515
		116	212	0.347087					189	163	0.656148
		53	183	0.346906					95	52	0.655188
		293	320	0.34685					88	63	0.65516
		106	202	0.346821					104	41	0.654089
		50	96	0.346746					327	292	0.653707
		108	209	0.346728					92	60	0.653318
		110	209	0.346464					103	40	0.653308
		110	290	0.346178					117	23	0.652735
		280	289	0.346059					219	26	0.649847
		111	370	0.345729					193	164	0.649752
		316	374	0.34565					103	42	0.648482
		17	32	0.345601					322	275	0.646918
		321	332	0.345467					315	111	0.645347
		271	317	0.345309					185	171	0.644763
		272	323	0.345279					21	13	0.643253
		298	319	0.345139					81	73	0.643251
		59	370	0.345002					280	264	0.642538
		111	317	0.344964					287	280	0.641783
		315	374	0.344677					77	71	0.64151
		178	321	0.344046					108	33	0.64039
		66	368	0.343811					223	8	0.639875
		65	175	0.343339					320	270	0.638872
		35	146	0.343303					266	260	0.638799
		335	375	0.343208					146	137	0.638545
		39	347	0.34252					135	129	0.637827
		32	256	0.342376					343	265	0.637216
		63	368	0.342224					221	10	0.63709
		270	323	0.342125					319	270	0.636024
		267	347	0.342106					297	257	0.635914
		177	321	0.341977					108	30	0.635763
		89	339	0.340044					305	263	0.634592
		84	180	0.340019					314	267	0.634253
		291	326	0.33982					91	52	0.632622
		28	215	0.339589					195	44	0.631908
		338	376	0.338363					319	268	0.631717
		126	133	0.338262					197	163	0.631316
		9	28	0.338174					222	9	0.630133
		342	371	0.338001					301	290	0.629047
		232	239	0.33791					91	56	0.628302
		36	347	0.337846					116	27	0.626222
		299	314	0.33723					186	174	0.626028
		271	371	0.336944					32	12	0.625488
		14	30	0.336613					206	33	0.624678
		341	370	0.336562					132	126	0.62424
		28	117	0.336484					119	25	0.623103
		271	374	0.33622					214	140	0.621112
		67	370	0.336205					101	38	0.62005
		82	346	0.336126					117	24	0.618493
		5	223	0.335854					118	25	0.617818
		18	115	0.335622					32	11	0.617396
		318	370	0.335538					223	10	0.616258
		295	376	0.335227					116	25	0.616246
		272	302	0.334979					190	46	0.616199
		221	227	0.334833					216	115	0.615609
		26	113	0.333709					29	11	0.615399
		114	209	0.333592					315	270	0.613643
		322	339	0.333111					187	47	0.613373
		272	293	0.332844					320	269	0.612272
		111	371	0.332321					180	54	0.611355
		10	32	0.332312					186	171	0.61045
		271	370	0.331886					115	28	0.609995
		57	85	0.331875					340	322	0.609934
		298	314	0.331778					192	167	0.609522
		13	230	0.331174					193	159	0.60637
		310	364	0.331101					331	289	0.605961
		6	224	0.330645					84	60	0.605615
		312	370	0.330248					212	111	0.604178
		104	204	0.329815					120	26	0.601074
		333	374	0.329761					370	317	0.600813
		322	333	0.329557					289	278	0.600013
		311	370	0.329323					29	8	0.598998
		81	179	0.329142					339	321	0.598694
		61	172	0.328881					78	72	0.597864
		106	205	0.328876					114	27	0.597471
		60	86	0.328487					341	277	0.597188
		255	297	0.3275					279	265	0.594868
		274	296	0.3271					298	292	0.594265
		131	137	0.326991					179	61	0.592534
		64	78	0.326933					301	276	0.592237
		21	29	0.326858					28	17	0.59198
		111	313	0.326842					305	290	0.591241
		66	367	0.326425					217	18	0.590648
		254	374	0.326301					118	23	0.590173
		269	276	0.326115					337	287	0.590018
		266	298	0.326086					179	58	0.589483
		68	78	0.326079					77	67	0.588905
		66	371	0.325721					329	290	0.588535
		311	359	0.325592					105	34	0.587409
		267	302	0.325269					368	315	0.587089
		99	159	0.325027					108	31	0.586815
		114	121	0.32457					134	128	0.586516
		314	374	0.324042					278	260	0.586351
		111	290	0.323815					30	12	0.586264
		311	367	0.323681					301	268	0.585361
		81	180	0.32332					363	311	0.58504
		21	117	0.323214					107	38	0.583537
		273	371	0.323207					223	7	0.58309
		141	211	0.323182					108	37	0.580454
		11	226	0.323137					328	288	0.579579
		175	186	0.323122					28	13	0.579221
		20	26	0.322769					224	8	0.577167
		263	280	0.322238					329	256	0.577077
		62	176	0.321771					332	322	0.576384
		271	376	0.321712					333	326	0.575085
		324	373	0.321028					216	18	0.574576
		175	181	0.320962					348	264	0.574519
		115	217	0.320708					197	39	0.573279
		313	369	0.320681					115	109	0.572532
		14	226	0.320459					117	27	0.571299
		55	88	0.320251					316	271	0.571068
		77	376	0.320055					182	175	0.569268
		100	194	0.319644					336	275	0.567417
		50	184	0.318851					278	265	0.567248
		78	350	0.318541					241	235	0.567241
		61	176	0.318488					351	264	0.566777
		335	370	0.317453					114	108	0.56557
		171	182	0.317062					231	14	0.563864
		130	137	0.316931					112	30	0.562672
		39	153	0.316731					367	314	0.561786
		85	180	0.31635					180	61	0.560242
		273	299	0.315934					220	12	0.558462
		316	376	0.315704					184	51	0.556739
		278	291	0.315539					370	315	0.555005
		122	323	0.315168					337	277	0.554385
		93	190	0.314692					340	332	0.554225
		270	376	0.314321					339	316	0.554206
		57	179	0.314186					187	53	0.553008
		311	366	0.314123					275	269	0.55209
		113	209	0.313741					350	310	0.551985
		158	200	0.312594					370	316	0.551835
		310	351	0.312346					187	46	0.551073
		7	29	0.311884					363	312	0.550541
		44	191	0.311873					116	22	0.550448
		176	370	0.311834					344	264	0.549793
		294	316	0.311796					364	312	0.549519
		272	376	0.311614					329	255	0.549045
		175	185	0.311359					368	313	0.547692
		231	240	0.311147					333	287	0.546083
		116	220	0.310486					319	274	0.546047
		58	181	0.310467					118	24	0.544295
		327	333	0.310414					337	286	0.542704
		29	107	0.310207					115	26	0.542514
		85	346	0.30955					320	271	0.542188
		25	121	0.308969					332	275	0.542126
		213	374	0.308617					110	33	0.541416
		261	276	0.308497					145	31	0.54062
		273	322	0.307926					361	311	0.540225
		88	180	0.307422					293	276	0.540209
		271	315	0.306704					344	267	0.539971
		35	153	0.306437					95	45	0.539348
		111	314	0.305845					29	9	0.536586
		269	317	0.305063					350	313	0.53553
		37	198	0.305023					366	314	0.534576
		325	335	0.304956					359	353	0.533972
		20	230	0.304909					201	103	0.533537
		267	273	0.304907					370	314	0.531549
		89	343	0.304749					298	271	0.531465
		334	375	0.304372					212	112	0.530703
		111	319	0.304083					201	100	0.529278
		313	362	0.303927					196	162	0.528493
		81	183	0.303291					31	12	0.527752
		339	371	0.303289					89	56	0.526993
		279	332	0.303261					322	267	0.526329
		276	323	0.303208					289	279	0.521511
		151	208	0.303096					226	17	0.520989
		110	205	0.302976					211	140	0.520759
		28	121	0.302397					290	262	0.520507
		257	276	0.302084					360	353	0.519102
		102	159	0.301573					368	316	0.519019
		266	279	0.301455					207	148	0.518448
		76	374	0.301451					298	269	0.516803
		22	114	0.301409					365	314	0.516536
		136	143	0.300756					308	263	0.515664
		58	176	0.300675					295	271	0.514675
		89	186	0.300601					304	256	0.514554
		290	312	0.300575					209	29	0.512913
		125	135	0.300439					189	164	0.512799
		139	218	0.300235					184	58	0.512739
		279	337	0.300108					205	107	0.512726
		107	202	0.300033					368	317	0.512499
		345	368	0.299698					369	314	0.511694
		75	353	0.299686					278	261	0.509363
		176	317	0.299076					319	293	0.509044
		277	292	0.298663					374	335	0.508482
		252	330	0.298531					362	311	0.506179
		288	326	0.298468					318	267	0.505217
		13	218	0.298468					31	13	0.504514
		111	270	0.29828					371	317	0.504374
		27	118	0.298093					148	32	0.503995
		72	374	0.297557					297	253	0.502919
		113	316	0.297411					340	289	0.501516
		31	111	0.297277					316	111	0.50148
		32	201	0.297061					195	47	0.501013
		325	374	0.296929					361	353	0.500983
		265	280	0.296856					343	314	0.500978
		72	353	0.296523					205	30	0.500321
		111	374	0.296449
		108	212	0.296252
		274	376	0.295667
		309	364	0.295509
		68	77	0.295363
		57	187	0.295243
		67	374	0.295138
		254	329	0.29509
		271	294	0.295068
		295	370	0.2946
		115	139	0.294532
		121	128	0.294135
		294	376	0.293642
		306	363	0.293403
		272	374	0.29338
		61	175	0.293326
		336	374	0.293287
		178	372	0.29324
		72	350	0.29313
		99	194	0.293057
		13	226	0.293014
		51	191	0.292971
		176	321	0.292951
		59	368	0.292838
		325	334	0.292744
		39	343	0.292477
		31	262	0.292096
		88	175	0.292084
		92	190	0.292041
		252	328	0.291885
		128	135	0.291845
		265	348	0.291621
		313	361	0.291601
		272	371	0.291484
		5	225	0.291476
		92	339	0.291277
		71	376	0.291116
		81	174	0.290646
		319	339	0.290486
		322	328	0.290471
		350	361	0.290299
		65	168	0.290259
		275	320	0.289708
		231	238	0.289597
		107	201	0.289533
		62	172	0.289521
		62	368	0.289023
		112	318	0.289006
		178	370	0.288919
		75	350	0.288481
		346	370	0.28819
		35	348	0.288112
		34	106	0.288108
		36	348	0.287936
		29	114	0.287882
		338	368	0.287797
		82	343	0.287609
		311	374	0.287346
		14	32	0.28721
		256	276	0.287137
		312	369	0.286861
		313	342	0.286843
		112	319	0.286752
		47	190	0.286751
		112	317	0.286617
		51	188	0.286522
		91	166	0.286498
		267	376	0.286495
		108	115	0.286459
		82	350	0.286437
		266	344	0.286249
		67	371	0.2862
		312	347	0.286144
		173	370	0.286103
		105	114	0.2861
		72	370	0.286015
		285	332	0.285784
		235	244	0.285292
		178	374	0.285236
		269	318	0.285159
		318	371	0.284851
		85	179	0.284763
		349	361	0.284526
		315	364	0.284239
		283	331	0.283635
		22	112	0.283601
		324	370	0.283443
		7	31	0.283214
		324	375	0.283113
		229	241	0.282471
		9	27	0.282181
		43	197	0.282058
		345	371	0.282052
		178	324	0.28189
		9	26	0.281792
		89	187	0.281786
		335	372	0.281723
		270	371	0.281611
		274	374	0.281581
		87	180	0.281363
		28	333	0.281347
		136	146	0.281347
		74	376	0.281309
		295	374	0.281293
		349	370	0.281171
		112	371	0.281086
		82	183	0.28103
		85	175	0.280853
		71	374	0.280698
		338	369	0.280595
		114	139	0.280168
		6	29	0.279804
		89	190	0.279789
		263	301	0.279568
		72	376	0.279562
		66	364	0.279531
		311	369	0.279442
		76	376	0.279437
		84	179	0.279145
		342	376	0.279106
		274	320	0.279021
		268	277	0.278866
		173	181	0.278762
		213	370	0.278758
		260	277	0.278331
		312	360	0.278197
		274	312	0.278048
		78	346	0.278004
		342	374	0.277821
		29	264	0.277641
		9	32	0.277518
		25	113	0.277332
		13	27	0.27727
		170	188	0.277251
		271	302	0.277237
		111	318	0.277196
		25	114	0.277125
		17	221	0.276858
		295	319	0.276549
		26	118	0.27634
		63	371	0.276061
		336	376	0.275901
		80	180	0.275806
		289	337	0.275587
		288	327	0.275484
		110	116	0.275253
		233	241	0.274909
		333	375	0.274833
		276	305	0.274814
		74	374	0.274756
		30	113	0.27471
		177	370	0.274665
		111	368	0.274541
		85	343	0.27422
		30	110	0.274034
		52	88	0.273925
		116	213	0.273914
		254	376	0.273872
		270	370	0.273823
		280	367	0.273744
		66	369	0.273703
		85	339	0.273348
		116	217	0.27317
		291	313	0.273111
		339	374	0.273049
		271	369	0.27301
		313	371	0.272928
		315	376	0.27281
		342	369	0.272675
		176	374	0.272381
		327	376	0.271906
		119	231	0.27177
		346	368	0.271659
		73	374	0.271465
		317	375	0.271415
		270	374	0.271385
		176	324	0.271002
		281	348	0.270984
		276	332	0.270953
		291	305	0.270854
		89	183	0.270639
		274	316	0.27063
		72	349	0.27062
		130	136	0.270307
		276	341	0.27019
		311	371	0.270173
		350	360	0.270125
		217	370	0.269958
		54	186	0.269933
		66	363	0.269641
		176	285	0.269599
		27	121	0.269547
		129	136	0.269532
		269	340	0.26945
		177	320	0.269272
		167	188	0.269108
		80	376	0.269086
		67	376	0.269058
		224	368	0.269008
		25	216	0.269004
		13	114	0.268817
		67	368	0.268767
		328	376	0.268763
		33	112	0.268522
		134	143	0.268511
		311	376	0.268179
		75	165	0.268164
		28	123	0.268118
		279	341	0.267727
		86	343	0.267536
		180	321	0.266551
		179	321	0.266408
		293	322	0.266378
		102	155	0.266217
		73	353	0.266211
		62	371	0.266176
		320	373	0.26611
		26	121	0.266021
		316	342	0.265938
		256	330	0.265678
		176	312	0.265511
		72	371	0.265328
		81	178	0.265252
		179	311	0.265183
		11	228	0.265056
		217	374	0.264665
		13	224	0.264508
		46	99	0.26443
		341	371	0.264393
		224	369	0.26424
		66	81	0.264238
		176	182	0.264197
		112	370	0.264164
		73	376	0.263917
		178	371	0.263817
		134	142	0.263812
		167	185	0.263742
		39	344	0.263668
		176	372	0.263589
		70	376	0.26346
		144	207	0.263435
		251	374	0.263426
		7	221	0.263331
		261	290	0.263322
		159	201	0.263312
		314	346	0.263224
		86	183	0.263129
		269	376	0.263096
		152	200	0.262971
		78	353	0.262896
		46	100	0.262809
		39	100	0.262789
		273	324	0.262705
		310	359	0.262125
		173	313	0.262008
		95	162	0.261941
		60	82	0.261805
		92	186	0.261533
		80	374	0.26144
		176	313	0.261416
		320	368	0.261243
		108	116	0.260678
		264	282	0.260501
		59	367	0.26041
		247	374	0.260399
		96	193	0.260244
		28	263	0.260192
		113	315	0.260124
		292	324	0.26006
		92	189	0.259765
		251	257	0.259726
		96	190	0.259695
		61	178	0.259613
		107	209	0.259429
		175	313	0.259415
		178	325	0.259391
		177	325	0.25937
		279	333	0.25934
		9	220	0.259278
		137	346	0.259089
		247	371	0.259081
		113	268	0.259066
		75	169	0.259063
		8	28	0.258946
		267	289	0.258931
		123	323	0.258928
		113	371	0.258851
		291	340	0.258846
		352	358	0.258811
		66	374	0.258691
		234	240	0.258602
		177	286	0.258501
		23	116	0.258455
		110	315	0.258364
		64	73	0.258098
		321	340	0.25793
		308	361	0.257928
		70	360	0.257706
		294	324	0.257503
		271	323	0.257493
		312	371	0.257228
		289	344	0.257187
		353	362	0.257171
		314	361	0.257145
		35	148	0.257105
		178	287	0.256948
		263	291	0.256856
		311	353	0.256715
		273	314	0.256274
		265	351	0.256205
		85	178	0.256111
		24	116	0.256102
		68	349	0.256017
		301	343	0.255827
		58	175	0.2556
		27	110	0.255555
		35	347	0.255491
		267	278	0.255482
		74	375	0.255451
		91	162	0.2553
		62	178	0.255261
		224	370	0.255216
		59	371	0.255214
		258	329	0.255046
		349	368	0.25494
		38	108	0.254928
		314	376	0.254925
		8	222	0.254857
		67	349	0.254678
		22	119	0.254437
		266	304	0.254296
		332	376	0.254187
		294	370	0.254151
		318	342	0.254012
		247	370	0.253621
		346	376	0.253591
		282	367	0.253339
		26	119	0.253339
		39	202	0.253324
		29	116	0.253261
		63	367	0.253101
		113	269	0.253051
		96	159	0.252983
		339	376	0.252694
		10	28	0.25264
		293	302	0.252463
		63	82	0.252405
		275	376	0.252368
		178	288	0.252265
		107	208	0.252233
		275	324	0.252213
		178	317	0.252135
		108	315	0.25194
		273	370	0.251768
		85	184	0.251425
		220	227	0.251311
		312	376	0.251243
		111	269	0.251119
		295	316	0.25091
		173	312	0.250802
		349	363	0.250663
		177	287	0.250613
		75	376	0.250498
		263	288	0.250484
		277	336	0.250462
		273	302	0.250417
		115	138	0.250304
		289	319	0.250157
		88	174	0.250145
		117	231	0.250064
		337	376	0.250021
		115	121	0.249863
		27	266	0.249807
		81	173	0.249744
		278	370	0.249621
		279	347	0.24959
		73	350	0.249469
		247	373	0.249456
		126	135	0.249348
		81	346	0.249308
		254	328	0.249179
		95	166	0.249117
		103	197	0.248914
		341	376	0.248829
		334	373	0.248802
		89	342	0.24866
		4	223	0.248461
		84	178	0.248412
		69	353	0.248384
		130	345	0.248369
		72	354	0.2483
		92	336	0.248184
		27	329	0.248025
		30	263	0.247934
		83	180	0.247697
		131	138	0.24761
		122	324	0.247595
		353	363	0.247489
		312	374	0.247434
		75	374	0.247405
		299	370	0.247347
		103	159	0.247236
		60	87	0.247201
		252	331	0.247161
		5	29	0.246923
		176	353	0.246872
		86	186	0.246816
		28	331	0.246794
		32	145	0.246788
		272	370	0.246746
		339	368	0.246738
		319	370	0.2467
		66	361	0.246562
		338	372	0.246512
		180	374	0.246496
		32	254	0.246416
		271	368	0.246406
		177	317	0.246315
		178	309	0.246215
		306	364	0.246129
		75	352	0.246078
		336	371	0.246046
		274	371	0.245759
		290	326	0.245502
		214	370	0.245489
		296	376	0.245464
		72	360	0.245393
		57	93	0.245391
		323	376	0.244842
		270	276	0.244827
		90	186	0.244738
		217	371	0.244713
		127	323	0.244641
		6	221	0.244493
		28	265	0.24448
		99	197	0.244419
		213	371	0.244402
		260	291	0.244289
		317	335	0.244177
		95	163	0.244017
		113	370	0.243977
		82	180	0.243904
		253	329	0.243705
		176	371	0.243522
		257	329	0.243424
		349	376	0.243329
		177	372	0.243307
		291	302	0.24314
		88	166	0.243066
		3	29	0.243041
		13	231	0.242978
		293	326	0.242867
		302	313	0.242817
		72	251	0.242639
		137	347	0.242627
		77	371	0.242598
		324	372	0.242543
		217	376	0.242332
		291	297	0.242267
		88	184	0.242242
		348	368	0.242086
		337	374	0.242054
		85	174	0.242029
		264	283	0.242014
		183	321	0.241961
		99	163	0.241919
		71	371	0.241868
		92	166	0.241811
		72	169	0.241802
		112	270	0.24177
		96	163	0.241599
		78	349	0.241597
		71	375	0.241454
		289	311	0.241453
		81	175	0.241361
		63	374	0.24125
		155	207	0.241229
		271	375	0.241185
		31	259	0.241102
		88	183	0.241066
		177	285	0.240995
		287	344	0.240933
		244	370	0.240902
		312	350	0.240892
		277	293	0.240849
		66	362	0.240801
		88	339	0.240792
		82	179	0.24078
		314	362	0.240687
		50	183	0.240677
		119	232	0.240638
		286	334	0.240585
		69	176	0.240393
		96	198	0.240334
		13	20	0.240284
		349	374	0.240149
		81	349	0.240136
		29	331	0.240127
		72	165	0.239987
		176	286	0.239946
		27	331	0.239862
		320	369	0.239723
		75	173	0.239702
		88	179	0.239683
		251	376	0.239618
		69	370	0.239474
		104	208	0.239411
		77	370	0.239376
		44	198	0.23933
		41	107	0.239239
		59	369	0.239201
		178	349	0.23895
		224	367	0.238927
		67	350	0.238854
		114	140	0.238768
		293	299	0.238741
		331	376	0.238625
		71	370	0.238589
		276	319	0.238483
		106	155	0.238439
		48	95	0.238426
		113	270	0.238376
		65	173	0.238099
		308	354	0.238019
		135	141	0.237901
		257	376	0.237806
		133	142	0.237803
		113	318	0.237781
		178	376	0.237774
		121	127	0.237597
		173	182	0.237548
		85	338	0.237363
		14	234	0.237273
		280	366	0.237273
		66	372	0.237267
		317	372	0.237258
		251	329	0.237242
		176	311	0.237099
		260	274	0.237097
		257	370	0.237007
		348	370	0.236969
		176	349	0.236821
		317	373	0.236615
		69	376	0.236589
		179	287	0.236534
		65	171	0.236524
		10	227	0.236351
		181	370	0.236325
		178	286	0.236275
		81	342	0.23611
		79	350	0.236105
		6	31	0.236105
		66	321	0.236089
		73	360	0.236061
		69	247	0.236013
		26	212	0.236009
		69	325	0.235963
		82	342	0.235948
		228	240	0.235864
		4	29	0.23584
		62	367	0.235807
		265	376	0.235805
		349	371	0.235759
		172	370	0.23564
		287	334	0.235504
		338	375	0.235479
		65	169	0.235442
		70	374	0.235374
		93	339	0.235249
		276	297	0.235228
		176	316	0.235223
		175	312	0.235203
		32	260	0.23511
		59	374	0.235104
		1	29	0.234894
		290	313	0.234882
		60	91	0.23484
		261	307	0.234831
		251	297	0.23454
		293	316	0.234528
		28	118	0.234435
		253	296	0.234411
		113	267	0.234369
		88	338	0.234288
		39	152	0.234271
		88	171	0.234192
		281	367	0.23419
		74	360	0.234129
		334	371	0.234093
		314	372	0.233961
		325	375	0.233945
		99	201	0.233883
		318	376	0.233883
		323	371	0.233875
		111	216	0.233845
		81	176	0.233836
		278	368	0.233692
		177	288	0.233593
		275	341	0.233526
		27	370	0.233448
		29	110	0.233319
		179	288	0.233239
		68	345	0.233199
		69	169	0.233138
		261	370	0.23312
		176	314	0.233116
		87	183	0.233107
		260	329	0.233082
		350	363	0.233079
		241	270	0.233057
		121	323	0.233057
		278	285	0.23305
		250	374	0.233034
		320	372	0.232992
		176	368	0.232975
		2	29	0.232885
		338	373	0.232829
		41	96	0.232781
		130	138	0.232702
		112	322	0.232401
		285	333	0.232302
		80	179	0.232298
		90	190	0.232258
		111	292	0.232252
		261	301	0.232245
		75	252	0.232138
		178	311	0.231955
		69	374	0.23194
		309	375	0.231894
		49	91	0.231749
		64	72	0.231523
		32	259	0.231452
		345	376	0.231414
		276	336	0.231345
		178	318	0.23133
		272	314	0.23127
		67	353	0.231106
		98	162	0.231086
		113	317	0.231085
		81	177	0.231006
		313	374	0.230966
		179	318	0.230962
		261	376	0.230903
		290	311	0.23087
		112	269	0.230867
		72	173	0.230864
		294	374	0.23082
		308	360	0.230723
		67	80	0.230709
		280	368	0.23055
		177	312	0.230432
		176	376	0.230363
		352	361	0.230326
		67	321	0.230292
		180	371	0.230228
		180	370	0.230193
		72	361	0.230161
		176	320	0.23013
		233	239	0.229912
		281	368	0.229895
		84	183	0.229825
		316	340	0.229706
		28	217	0.229528
		75	349	0.229526
		233	240	0.229484
		5	221	0.229375
		72	345	0.22933
		92	171	0.229294
		306	365	0.229264
		355	361	0.229164
		128	137	0.229025
		263	344	0.228999
		114	345	0.228876
		173	311	0.228873
		28	107	0.228847
		86	346	0.228803
		88	176	0.228802
		11	21	0.228794
		69	371	0.228771
		166	192	0.228614
		88	178	0.22855
		186	325	0.228529
		117	123	0.228489
		54	181	0.228253
		278	337	0.228231
		29	263	0.228214
		296	370	0.228102
		261	368	0.228061
		112	374	0.228033
		177	374	0.227973
		75	354	0.227906
		22	216	0.227872
		31	363	0.227863
		112	320	0.22784
		306	367	0.227837
		26	112	0.227835
		35	145	0.227817
		278	376	0.227669
		325	371	0.227545
		95	159	0.227359
		98	159	0.227301
		67	85	0.22725
		67	363	0.227247
		267	279	0.227226
		58	172	0.227222
		82	154	0.22714
		65	180	0.227078
		13	111	0.227033
		82	347	0.226969
		42	198	0.226942
		107	206	0.226827
		73	371	0.226494
		79	165	0.226382
		85	154	0.226323
		72	176	0.226251
		274	305	0.22584
		86	180	0.225838
		66	376	0.225754
		278	329	0.225726
		290	332	0.225659
		18	331	0.225589
		11	27	0.225549
		112	268	0.225248
		336	370	0.225189
		329	376	0.225178
		81	170	0.2251
		253	328	0.224847
		122	376	0.224769
		297	376	0.224748
		290	298	0.224739
		250	376	0.224723
		293	324	0.224681
		297	323	0.22465
		127	133	0.224546
		282	355	0.224465
		65	346	0.2243
		63	80	0.224255
		270	302	0.224194
		286	340	0.224102
		131	370	0.224054
		180	376	0.224016
		292	329	0.223919
		68	350	0.2239
		182	321	0.223836
		352	360	0.223742
		92	163	0.223695
		281	351	0.223611
		319	371	0.22341
		8	27	0.223377
		4	225	0.223368
		258	368	0.223269
		263	281	0.223172
		16	329	0.223111
		113	374	0.223092
		104	202	0.222927
		243	370	0.222897
		35	107	0.222813
		273	315	0.222774
		93	194	0.222766
		114	120	0.222754
		291	312	0.222747
		290	302	0.222632
		84	184	0.222624
		177	371	0.222618
		119	316	0.222602
		251	370	0.222598
		85	176	0.222542
		68	346	0.222527
		63	369	0.222512
		270	295	0.22251
		261	367	0.222431
		31	365	0.222363
		71	360	0.222345
		236	244	0.222248
		273	375	0.22224
		27	368	0.222181
		123	376	0.222176
		130	341	0.222169
		180	325	0.222083
		309	376	0.222056
		240	368	0.221981
		280	331	0.221961
		95	194	0.221923
		85	186	0.22189
		34	112	0.221876
		258	369	0.221852
		70	371	0.221823
		257	290	0.221726
		31	261	0.221613
		88	342	0.221602
		115	137	0.221586
		54	179	0.22155
		75	357	0.22155
		12	224	0.221482
		30	256	0.221423
		269	370	0.221415
		120	231	0.221404
		175	311	0.221179
		35	108	0.221036
		213	376	0.221029
		54	92	0.220988
		180	311	0.220909
		65	370	0.220888
		296	374	0.220801
		262	281	0.220778
		76	375	0.220756
		267	298	0.220698
		281	370	0.22063
		75	134	0.22063
		92	175	0.220622
		85	182	0.220554
		240	370	0.220549
		88	170	0.220494
		70	370	0.220451
		71	354	0.22043
		132	307	0.22035
		56	85	0.220301
		298	316	0.220266
		73	349	0.220244
		255	330	0.220146
		84	175	0.219973
		73	370	0.219754
		67	361	0.219718
		13	223	0.219707
		264	286	0.219698
		257	266	0.219671
		24	115	0.219561
		70	361	0.219554
		75	172	0.21947
		76	371	0.219345
		30	262	0.219285
		261	371	0.219284
		303	312	0.219277
		308	363	0.219189
		321	372	0.219142
		179	325	0.219135
		220	226	0.21905
		136	346	0.219045
		256	327	0.219039
		155	197	0.218866
		72	375	0.218851
		67	364	0.218819
		265	305	0.218758
		18	111	0.218757
		27	333	0.218564
		310	365	0.218553
		255	327	0.218533
		111	271	0.218518
		131	369	0.218449
		64	88	0.218364
		66	360	0.218329
		176	338	0.218318
		72	363	0.218269
		214	374	0.218238
		73	354	0.218192
		120	234	0.218126
		309	358	0.218121
		159	199	0.218097
		82	158	0.218017
		326	376	0.218003
		257	374	0.217996
		28	208	0.217951
		178	375	0.217892
		262	376	0.217786
		75	356	0.217746
		72	252	0.21773
		265	289	0.217639
		182	325	0.21757
		269	277	0.217513
		31	256	0.217504
		5	224	0.217495
		281	289	0.217446
		74	255	0.21741
		180	318	0.21741
		82	161	0.217398
		293	315	0.217389
		28	332	0.217385
		113	368	0.217319
		145	215	0.217226
		66	366	0.217182
		180	372	0.216858
		279	370	0.216715
		73	173	0.216656
		160	200	0.216597
		298	320	0.21657
		92	338	0.216509
		313	376	0.216311
		21	116	0.21626
		114	374	0.21623
		345	374	0.216156
		179	370	0.216017
		13	113	0.216014
		251	371	0.21599
		65	342	0.215929
		114	138	0.215891
		180	309	0.215891
		248	331	0.215883
		147	208	0.215876
		310	376	0.215865
		337	371	0.215857
		286	336	0.215771
		279	331	0.215489
		137	318	0.215477
[truncated: 66,648 more rows]

## Sheet: Figure 4b
Figure 4b	anti-FLAG

## Sheet: Figure 4c
Figure 4c	anti-FLAG

## Sheet: Figure 4d
Figure 4d	anti-SctP

## Sheet: Figure S2b
		# RELION postprocess; version 3.0-beta-2
Figure S2b		# --mask MaskCreate/job009/mask.mrc --i Refine3D/job007/run_half1_class001_unfil.mrc --o PostProcess/job015/postprocess --angpix 0.822 --mtf mtf_k2_300kv.star --auto_bfac --autob_lowres 10
		data_general
		_rlnFinalResolution 4.126118
		_rlnBfactorUsedForSharpening -213.62363
		_rlnUnfilteredMapHalf1 Refine3D/job007/run_half1_class001_unfil.mrc
		_rlnUnfilteredMapHalf2 Refine3D/job007/run_half2_class001_unfil.mrc
		_rlnMaskName MaskCreate/job009/mask.mrc
		_rlnRandomiseFrom 7.793778
		_rlnFittedSlopeGuinierPlot -53.40591
		_rlnFittedInterceptGuinierPlot -12.58226
		_rlnCorrelationFitGuinierPlot 0.914281
		data_fsc
		loop_
		_rlnSpectralIndex #1
		_rlnResolution #2
		_rlnAngstromResolution #3
		_rlnFourierShellCorrelationCorrected #4
		_rlnFourierShellCorrelationUnmaskedMaps #5
		_rlnFourierShellCorrelationMaskedMaps #6
		_rlnCorrectedFourierShellCorrelationPhaseRandomizedMaskedMaps #7
		0	0.001001	0.143	1	1	1	1
		1	0.004752	0.143	0.999999	0.997775	0.999999	0.999999
		2	0.009504	0.143	0.999996	0.999568	0.999996	0.999996
		3	0.014256	0.143	0.999965	0.994861	0.999965	0.999964
		4	0.019009	0.143	0.999968	0.999392	0.999968	0.999969
		5	0.023761	0.143	0.999944	0.999157	0.999944	0.999944
		6	0.028513	0.143	0.999623	0.996487	0.999623	0.999615
		7	0.033265	0.143	0.999791	0.998434	0.999791	0.999789
		8	0.038017	0.143	0.999501	0.996676	0.999501	0.999489
		9	0.042769	0.143	0.998863	0.993692	0.998863	0.998844
		10	0.047521	0.143	0.998333	0.991023	0.998333	0.998326
		11	0.052273	0.143	0.99625	0.981962	0.99625	0.996245
		12	0.057026	0.143	0.994428	0.977386	0.994428	0.994398
		13	0.061778	0.143	0.991943	0.966298	0.991943	0.991913
		14	0.06653	0.143	0.990959	0.960733	0.990959	0.990965
		15	0.071282	0.143	0.990062	0.961816	0.990062	0.990081
		16	0.076034	0.143	0.988376	0.956237	0.988376	0.988431
		17	0.080786	0.143	0.986301	0.946517	0.986301	0.986381
		18	0.085538	0.143	0.984018	0.939328	0.984018	0.984092
		19	0.09029	0.143	0.984429	0.946121	0.984429	0.984542
		20	0.095043	0.143	0.98497	0.950315	0.98497	0.985092
		21	0.099795	0.143	0.982602	0.942569	0.982602	0.982635
		22	0.104547	0.143	0.975327	0.922467	0.975327	0.975234
		23	0.109299	0.143	0.969777	0.909839	0.969777	0.969961
		24	0.114051	0.143	0.963098	0.894251	0.963098	0.964062
		25	0.118803	0.143	0.952218	0.868896	0.952218	0.953562
		26	0.123555	0.143	0.931628	0.828287	0.931628	0.924314
		27	0.128307	0.143	0.912579	0.790739	0.912579	0.809572
		28	0.13306	0.143	0.894089	0.750642	0.894089	0.359881
		29	0.137812	0.143	0.819485	0.681831	0.858763	0.217588
		30	0.142564	0.143	0.789976	0.612669	0.823341	0.158865
		31	0.147316	0.143	0.746059	0.546158	0.788136	0.165695
		32	0.152068	0.143	0.713264	0.498771	0.754633	0.144276
		33	0.15682	0.143	0.721646	0.476391	0.747114	0.091496
		34	0.161572	0.143	0.712905	0.463395	0.74027	0.095317
		35	0.166325	0.143	0.680932	0.422269	0.711933	0.097162
		36	0.171077	0.143	0.632699	0.380606	0.669039	0.098939
		37	0.175829	0.143	0.625275	0.343724	0.650804	0.068129
		38	0.180581	0.143	0.615752	0.335501	0.649733	0.088435
		39	0.185333	0.143	0.621706	0.349695	0.650286	0.07555
		40	0.190085	0.143	0.634033	0.351864	0.655978	0.059964
		41	0.194837	0.143	0.634721	0.358147	0.655722	0.057494
		42	0.199589	0.143	0.627161	0.349899	0.648959	0.058466
		43	0.204342	0.143	0.621862	0.344892	0.649551	0.073223
		44	0.209094	0.143	0.60143	0.325722	0.627983	0.06662
		45	0.213846	0.143	0.581097	0.300171	0.598808	0.042279
		46	0.218598	0.143	0.528726	0.240028	0.549755	0.044622
		47	0.22335	0.143	0.458482	0.19973	0.480069	0.039864
		48	0.228102	0.143	0.400417	0.164168	0.420288	0.033142
		49	0.232854	0.143	0.322261	0.129628	0.344304	0.032524
		50	0.237606	0.143	0.270235	0.095746	0.280746	0.014403
		51	0.242359	0.143	0.211037	0.069546	0.24388	0.041628
		52	0.247111	0.143	0.135688	0.044174	0.176053	0.046702
		53	0.251863	0.143	0.097273	0.038355	0.126064	0.031894
		54	0.256615	0.143	0.069719	0.017265	0.086194	0.01771
		55	0.261367	0.143	0.04939	0.017672	0.081777	0.034069
		56	0.266119	0.143	0.049756	0.015633	0.076808	0.028468
		57	0.270871	0.143	0.02771	0.015937	0.04296	0.015685
		58	0.275623	0.143	0.027251	0.006479	0.032856	0.005762
		59	0.280376	0.143	0.035912	0.00833	0.037361	0.001504
		60	0.285128	0.143	0.021178	0.010182	0.038413	0.017608
		61	0.28988	0.143	-0.01272	-0.00727	0.015347	0.02771
		62	0.294632	0.143	-0.03392	-0.00417	0.000497874	0.033287
		63	0.299384	0.143	-0.01609	0.001559	0.012427	0.028069
		64	0.304136	0.143	0.003864	-7.27847e-05	0.027484	0.023712
		65	0.308888	0.143	0.016792	0.011167	0.019626	0.002883
		66	0.313641	0.143	0.018533	0.007121	0.011278	-0.00739
		67	0.318393	0.143	-0.00259	-0.00369	-0.00453	-0.00193
		68	0.323145	0.143	-0.01512	-7.8842e-05	-0.000796535	0.014115
		69	0.327897	0.143	-0.02998	-0.000555291	-0.01023	0.01918
		70	0.332649	0.143	-0.00514	-0.00166	-0.00536	-0.000219914
		71	0.337401	0.143	-0.00207	0.007755	0.00686	0.008907
		72	0.342153	0.143	-0.00016678	0.006976	0.013527	0.013691
		73	0.346905	0.143	0.006055	-0.000789021	0.013384	0.007374
		74	0.351658	0.143	0.011103	0.001965	0.014532	0.003467
		75	0.35641	0.143	0.005035	0.0022	-0.00249	-0.00756
		76	0.361162	0.143	-0.00736	0.000832363	-0.00866	-0.00129
		77	0.365914	0.143	-0.01069	0.003834	-0.00818	0.002481
		78	0.370666	0.143	-0.01671	-0.00419	-0.00618	0.010356
		79	0.375418	0.143	-0.00309	0.010629	-0.000240403	0.002845
		80	0.38017	0.143	-0.00542	-0.00713	0.00289	0.008269
		81	0.384922	0.143	0.000413491	-0.0054	0.004737	0.004325
		82	0.389675	0.143	0.003711	-0.00609	-0.00434	-0.00808
		83	0.394427	0.143	0.013464	0.004384	0.00617	-0.00739
		84	0.399179	0.143	0.007303	0.0041	0.007533	0.000231684
		85	0.403931	0.143	-0.01686	0.000916208	-0.01198	0.004795
		86	0.408683	0.143	0.000520215	0.002697	-0.00809	-0.00861
		87	0.413435	0.143	-0.01843	0.002451	-0.0167	0.001701
		88	0.418187	0.143	-0.00435	0.000899078	0.002343	0.006666
		89	0.422939	0.143	0.007849	0.001602	0.010038	0.002206
		90	0.427692	0.143	-0.01087	0.001929	-0.00357	0.007228
		91	0.432444	0.143	-0.01205	-0.0031	-0.0088	0.003218
		92	0.437196	0.143	-0.01004	-0.00229	-0.01285	-0.00278
		93	0.441948	0.143	0.004657	0.005525	0.008191	0.00355
		94	0.4467	0.143	0.001175	-0.00161	0.003985	0.002814
		95	0.451452	0.143	0.001171	0.003431	0.010541	0.009381
		96	0.456204	0.143	-0.000876037	0.004762	0.004729	0.0056
		97	0.460956	0.143	0.009481	0.000671455	0.009379	-0.000103414
		98	0.465709	0.143	0.035231	0.002449	0.026429	-0.00912
		99	0.470461	0.143	0.029591	0.005255	0.020477	-0.00939
		100	0.475213	0.143	0.011042	0.000574143	0.009039	-0.00203
		101	0.479965	0.143	0.000573667	-0.000685686	0.001755	0.001182
		102	0.484717	0.143	-0.00809	0.001059	-8.06073e-05	0.007948
		103	0.489469	0.143	-0.00675	-0.000924605	0.00343	0.010112
		104	0.494221	0.143	-0.00564	-0.00197	-0.0037	0.001933
		105	0.498974	0.143	-0.00855	-0.00257	-0.00469	0.003823
		106	0.503726	0.143	-0.01115	0.004744	-0.000466924	0.010567
		107	0.508478	0.143	-0.00771	0.004401	0.001062	0.008709
		108	0.51323	0.143	0.011638	0.000899907	0.008906	-0.00276
		109	0.517982	0.143	0.007945	0.00522	-0.00103	-0.00905
		110	0.522734	0.143	0.011236	0.003247	0.009906	-0.00134
		111	0.527486	0.143	0.007735	0.00472	0.008433	0.000703511
		112	0.532238	0.143	-0.00863	0.00435	-0.00677	0.001845
		113	0.536991	0.143	-0.01219	0.000832408	-0.01416	-0.00194
		114	0.541743	0.143	-0.00298	0.007729	-0.00287	0.000103018
		115	0.546495	0.143	-0.00834	-0.000122261	0.000803248	0.009071
		116	0.551247	0.143	-0.00574	0.002799	0.002826	0.008514
		117	0.555999	0.143	-0.000853808	0.000428549	0.004295	0.005144
		118	0.560751	0.143	0.005499	-0.00202	0.005231	-0.000269223
		119	0.565503	0.143	-0.00394	-0.00235	0.001767	0.005682
		120	0.570255	0.143	-0.00474	0.005212	-0.00156	0.003161
		121	0.575008	0.143	0.001029	0.001429	0.00279	0.001763
		122	0.57976	0.143	0.007292	0.001414	0.00339	-0.00393
		123	0.584512	0.143	0.01286	-0.00269	0.007372	-0.00556
		124	0.589264	0.143	0.004504	0.004333	0.001491	-0.00303
		125	0.594016	0.143	0.006462	0.005101	0.00465	-0.00182
		126	0.598768	0.143	-0.00781	0.000771694	-2.34476e-05	0.00773
		127	0.60352	0.143	-0.00996	0.000378531	0.001532	0.011383
		128	0.608272	0.143	0.001172	-0.00104	0.007706	0.006542
		data_guinier
		loop_
		_rlnResolutionSquared #1
		_rlnLogAmplitudesOriginal #2
		_rlnLogAmplitudesMTFCorrected #3
		_rlnLogAmplitudesWeighted #4
		_rlnLogAmplitudesSharpened #5
		_rlnLogAmplitudesIntercept #6
		0.000000 -6.86049 -6.86049 -6.86049 -6.86049 -12.58226
		2.258273e-05 -7.32867 -7.31109 -7.31109 -7.30917 -12.58226
		9.033091e-05 -8.17160 -8.14835 -8.14835 -8.14274 -12.58226
		2.032446e-04 -9.52941 -9.49811 -9.49811 -9.48642 -12.58226
		3.613237e-04 -9.59434 -9.55443 -9.55444 -9.53456 -12.58226
		5.645682e-04 -10.01982 -9.97145 -9.97146 -9.94088 -12.58226
		8.129782e-04 -10.86627 -10.80982 -10.80991 -10.76435 -12.58226
		0.001107 -10.57296 -10.51144 -10.51149 -10.45137 -12.58226
		0.001445 -11.01942 -10.95407 -10.95419 -10.87729 -12.58226
		0.001829 -11.27832 -11.20976 -11.21004 -11.11085 -12.58226
		0.002258 -11.45507 -11.38428 -11.38470 -11.26235 -12.58226
		0.002733 -11.77665 -11.70407 -11.70501 -11.55775 -12.58226
		0.003252 -11.87928 -11.80504 -11.80644 -11.63195 -12.58226
		0.003816 -12.04269 -11.96674 -11.96877 -11.76372 -12.58226
		0.004426 -12.13384 -12.05611 -12.05838 -11.82010 -12.58226
		0.005081 -12.13660 -12.05706 -12.05957 -11.78734 -12.58226
		0.005781 -12.19733 -12.11585 -12.11878 -11.80979 -12.58226
		0.006526 -12.28804 -12.20442 -12.20788 -11.85807 -12.58226
		0.007317 -12.32469 -12.23877 -12.24281 -11.84940 -12.58226
		0.008152 -12.22212 -12.13388 -12.13782 -11.70009 -12.58226
		0.009033 -12.13722 -12.04658 -12.05038 -11.56682 -12.58226
		0.009959 -12.20343 -12.11020 -12.11461 -11.58165 -12.58226
		0.010930 -12.37586 -12.27991 -12.28619 -11.70109 -12.58226
		0.011946 -12.53579 -12.43705 -12.44478 -11.80609 -12.58226
		0.013008 -12.70316 -12.60152 -12.61101 -11.91661 -12.58226
		0.014114 -12.90324 -12.79852 -12.81091 -12.05721 -12.58226
		0.015266 -13.14787 -13.03990 -13.05792 -12.24169 -12.58226
		0.016463 -13.35937 -13.24808 -13.27147 -12.39119 -12.58226
		0.017705 -13.58051 -13.46581 -13.49458 -12.54827 -12.58226
		0.018992 -13.83058 -13.71231 -13.76455 -12.74906 -12.58226
		0.020324 -14.04659 -13.92467 -13.98708 -12.90071 -12.58226
		0.021702 -14.23370 -14.10800 -14.18658 -13.02655 -12.58226
		0.023125 -14.36280 -14.23322 -14.32480 -13.08909 -12.58226
		0.024593 -14.42517 -14.29159 -14.37977 -13.06570 -12.58226
		0.026106 -14.47983 -14.34208 -14.43381 -13.03813 -12.58226
		0.027664 -14.55891 -14.41693 -14.52218 -13.04341 -12.58226
		0.029267 -14.64965 -14.50334 -14.63077 -13.06664 -12.58226
		0.030916 -14.72522 -14.57441 -14.70546 -13.05238 -12.58226
		0.032609 -14.75831 -14.60292 -14.73870 -12.99486 -12.58226
		0.034348 -14.76676 -14.60674 -14.73955 -12.90395 -12.58226
		0.036132 -14.77790 -14.61308 -14.73986 -12.80874 -12.58226
		0.037962 -14.78482 -14.61508 -14.74153 -12.71221 -12.58226
		0.039836 -14.80866 -14.63388 -14.76400 -12.63397 -12.58226
		0.041755 -14.83487 -14.65501 -14.78775 -12.55568 -12.58226
		0.043720 -14.88423 -14.69917 -14.84226 -12.50551 -12.58226
		0.045730 -14.93474 -14.74433 -14.89823 -12.45373 -12.58226
		0.047785 -15.00250 -14.80667 -14.99096 -12.43683 -12.58226
		0.049885 -15.07484 -14.87356 -15.10560 -12.44060 -12.58226
		0.052031 -15.13514 -14.92825 -15.20769 -12.42868 -12.58226
		0.054221 -15.19431 -14.98163 -15.34093 -12.44372 -12.58226
		0.056457 -15.24188 -15.02330 -15.45056 -12.43263 -12.58226
		0.058738 -15.28379 -15.05930 -15.58633 -12.44693 -12.58226
		0.061064 -15.31576 -15.08525 -15.80100 -12.53761 -12.58226
		0.063435 -15.33369 -15.09700 -15.96196 -12.57097 -12.58226
		0.065851 -15.36354 -15.12063 -16.13940 -12.61947 -12.58226
		0.068313 -15.36982 -15.12064 -16.30217 -12.65167 -12.58226
		0.070819 -15.37661 -15.12105 -16.29907 -12.51569 -12.58226
		0.073371 -15.38737 -15.12525 -16.58532 -12.66451 -12.58226
		0.075968 -15.39887 -15.13011 -16.59831 -12.53835 -12.58226
		0.078610 -15.40998 -15.13456 -16.46898 -12.26869 -12.58226
		0.081298 -15.42241 -15.14019 -16.73149 -12.38748 -12.58226
		0.084030 -15.44437 -15.15523 -99.00000 -99.00000 -12.58226
		0.086808 -15.45232 -15.15618 -99.00000 -99.00000 -12.58226
		0.089631 -15.45972 -15.15658 -99.00000 -99.00000 -12.58226
		0.092499 -15.47610 -15.16586 -99.00000 -99.00000 -12.58226
		0.095412 -15.48786 -15.17029 -99.00000 -99.00000 -12.58226
		0.098370 -15.48822 -15.16328 -99.00000 -99.00000 -12.58226
		0.101374 -15.49979 -15.16740 -99.00000 -99.00000 -12.58226
		0.104423 -15.51276 -15.17290 -99.00000 -99.00000 -12.58226
		0.107516 -15.51589 -15.16838 -99.00000 -99.00000 -12.58226
		0.110655 -15.52261 -15.16741 -99.00000 -99.00000 -12.58226
		0.113840 -15.52539 -15.16247 -99.00000 -99.00000 -12.58226
		0.117069 -15.52738 -15.15663 -99.00000 -99.00000 -12.58226
		0.120343 -15.53294 -15.15423 -99.00000 -99.00000 -12.58226
		0.123663 -15.53526 -15.14849 -99.00000 -99.00000 -12.58226
		0.127028 -15.54110 -15.14619 -99.00000 -99.00000 -12.58226
		0.130438 -15.54870 -15.14563 -99.00000 -99.00000 -12.58226
		0.133893 -15.54600 -15.13460 -99.00000 -99.00000 -12.58226
		0.137393 -15.56098 -15.14124 -99.00000 -99.00000 -12.58226
		0.140939 -15.55495 -15.12681 -99.00000 -99.00000 -12.58226
		0.144529 -15.56380 -15.12715 -99.00000 -99.00000 -12.58226
		0.148165 -15.56342 -15.11813 -99.00000 -99.00000 -12.58226
		0.151846 -15.56809 -15.11407 -99.00000 -99.00000 -12.58226
		0.155572 -15.57105 -15.10824 -99.00000 -99.00000 -12.58226
		0.159344 -15.56997 -15.09833 -99.00000 -99.00000 -12.58226
		0.163160 -15.57460 -15.09401 -99.00000 -99.00000 -12.58226
		0.167022 -15.57750 -15.08783 -99.00000 -99.00000 -12.58226
		0.170929 -15.57952 -15.08078 -99.00000 -99.00000 -12.58226
		0.174881 -15.58525 -15.07734 -99.00000 -99.00000 -12.58226
		0.178878 -15.58860 -15.07141 -99.00000 -99.00000 -12.58226
		0.182920 -15.59059 -15.06401 -99.00000 -99.00000 -12.58226
		0.187008 -15.59217 -15.05614 -99.00000 -99.00000 -12.58226
		0.191140 -15.59794 -15.05240 -99.00000 -99.00000 -12.58226
		0.195318 -15.59287 -15.03773 -99.00000 -99.00000 -12.58226
		0.199541 -15.59879 -15.03400 -99.00000 -99.00000 -12.58226
		0.203809 -15.60143 -15.02694 -99.00000 -99.00000 -12.58226
		0.208122 -15.60336 -15.01907 -99.00000 -99.00000 -12.58226
		0.212481 -15.61235 -15.01810 -99.00000 -99.00000 -12.58226
		0.216885 -15.61441 -15.01005 -99.00000 -99.00000 -12.58226
		0.221333 -15.61489 -15.00043 -99.00000 -99.00000 -12.58226
		0.225827 -15.61705 -14.99243 -99.00000 -99.00000 -12.58226
		0.230366 -15.62046 -14.98557 -99.00000 -99.00000 -12.58226
		0.234951 -15.62276 -14.97751 -99.00000 -99.00000 -12.58226
		0.239580 -15.62956 -14.97384 -99.00000 -99.00000 -12.58226
		0.244255 -15.62997 -14.96381 -99.00000 -99.00000 -12.58226
		0.248975 -15.63053 -14.95373 -99.00000 -99.00000 -12.58226
		0.253740 -15.62892 -14.94137 -99.00000 -99.00000 -12.58226
		0.258550 -15.63162 -14.93332 -99.00000 -99.00000 -12.58226
		0.263405 -15.63819 -14.92904 -99.00000 -99.00000 -12.58226
		0.268305 -15.63412 -14.91397 -99.00000 -99.00000 -12.58226
		0.273251 -15.64068 -14.90943 -99.00000 -99.00000 -12.58226
		0.278242 -15.64116 -14.89881 -99.00000 -99.00000 -12.58226
		0.283278 -15.64009 -14.88656 -99.00000 -99.00000 -12.58226
		0.288359 -15.64609 -14.88121 -99.00000 -99.00000 -12.58226
		0.293485 -15.64629 -14.86995 -99.00000 -99.00000 -12.58226
		0.298657 -15.64955 -14.86171 -99.00000 -99.00000 -12.58226
		0.303873 -15.65131 -14.85188 -99.00000 -99.00000 -12.58226
		0.309135 -15.64839 -14.83719 -99.00000 -99.00000 -12.58226
		0.314442 -15.65135 -14.82834 -99.00000 -99.00000 -12.58226
		0.319794 -15.65370 -14.81887 -99.00000 -99.00000 -12.58226
		0.325191 -15.65451 -14.80770 -99.00000 -99.00000 -12.58226
		0.330634 -15.65358 -14.79463 -99.00000 -99.00000 -12.58226
		0.336121 -15.65639 -14.78522 -99.00000 -99.00000 -12.58226
		0.341654 -15.66073 -14.77724 -99.00000 -99.00000 -12.58226
		0.347232 -15.66062 -14.76474 -99.00000 -99.00000 -12.58226
		0.352855 -15.65914 -14.75072 -99.00000 -99.00000 -12.58226
		0.358523 -15.65930 -14.73822 -99.00000 -99.00000 -12.58226
		0.364237 -15.63925 -14.70540 -99.00000 -99.00000 -12.58226
		0.369995 -15.59881 -14.98023 -99.00000 -99.00000 -12.58226

## Sheet: Figure S3a
		# RELION postprocess; version 3.0-beta-2
Figure S3b		# --mask MaskCreate/job030/mask.mrc --i Refine3D/job029/run_half1_class001_unfil.mrc --o PostProcess/job031/postprocess --angpix 0.822 --mtf ../../../../FliPQRFlhB/VIBMI_LMNG/2018-04-23_KriosK2/reliong/mtf_k2_300kv.star --auto_bfac --autob_lowres 10
		data_general
		_rlnFinalResolution 3.533373
		_rlnBfactorUsedForSharpening -100.87609
		_rlnUnfilteredMapHalf1 Refine3D/job029/run_half1_class001_unfil.mrc
		_rlnUnfilteredMapHalf2 Refine3D/job029/run_half2_class001_unfil.mrc
		_rlnMaskName MaskCreate/job030/mask.mrc
		_rlnRandomiseFrom 7.891200
		_rlnFittedSlopeGuinierPlot -25.21902
		_rlnFittedInterceptGuinierPlot -13.13272
		_rlnCorrelationFitGuinierPlot 0.842193
		data_fsc
		loop_
		_rlnSpectralIndex #1
		_rlnResolution #2
		_rlnAngstromResolution #3
		_rlnFourierShellCorrelationCorrected #4
		_rlnFourierShellCorrelationUnmaskedMaps #5
		_rlnFourierShellCorrelationMaskedMaps #6
		_rlnCorrectedFourierShellCorrelationPhaseRandomizedMaskedMaps #7
		0	0.001001	0.143	1
		1	0.004224	0.143	0.999999
		2	0.008448	0.143	0.999994
		3	0.012672	0.143	0.999909
		4	0.016896	0.143	0.999769
		5	0.021121	0.143	0.999882
		6	0.025345	0.143	0.999748
		7	0.029569	0.143	0.999186
		8	0.033793	0.143	0.999159
		9	0.038017	0.143	0.998755
		10	0.042241	0.143	0.998163
		11	0.046465	0.143	0.998065
		12	0.050689	0.143	0.997057
		13	0.054913	0.143	0.994978
		14	0.059138	0.143	0.994139
		15	0.063362	0.143	0.992634
		16	0.067586	0.143	0.992243
		17	0.07181	0.143	0.990978
		18	0.076034	0.143	0.989694
		19	0.080258	0.143	0.988022
		20	0.084482	0.143	0.986774
		21	0.088706	0.143	0.986381
		22	0.092931	0.143	0.987943
		23	0.097155	0.143	0.989808
		24	0.101379	0.143	0.98859
		25	0.105603	0.143	0.984259
		26	0.109827	0.143	0.978829
		27	0.114051	0.143	0.974273
		28	0.118275	0.143	0.968471
		29	0.122499	0.143	0.959718
		30	0.126723	0.143	0.947289
		31	0.130948	0.143	0.934461
		32	0.135172	0.143	0.822281
		33	0.139396	0.143	0.759943
		34	0.14362	0.143	0.713964
		35	0.147844	0.143	0.714436
		36	0.152068	0.143	0.714355
		37	0.156292	0.143	0.702217
		38	0.160516	0.143	0.708534
		39	0.16474	0.143	0.719898
		40	0.168965	0.143	0.71735
		41	0.173189	0.143	0.708327
		42	0.177413	0.143	0.711041
		43	0.181637	0.143	0.737789
		44	0.185861	0.143	0.769411
		45	0.190085	0.143	0.788218
		46	0.194309	0.143	0.804395
		47	0.198533	0.143	0.821731
		48	0.202757	0.143	0.824437
		49	0.206982	0.143	0.822316
		50	0.211206	0.143	0.81971
		51	0.21543	0.143	0.808557
		52	0.219654	0.143	0.802232
		53	0.223878	0.143	0.791774
		54	0.228102	0.143	0.773756
		55	0.232326	0.143	0.736231
		56	0.23655	0.143	0.679505
		57	0.240775	0.143	0.626792
		58	0.244999	0.143	0.58567
		59	0.249223	0.143	0.547774
		60	0.253447	0.143	0.483501
		61	0.257671	0.143	0.399808
		62	0.261895	0.143	0.337471
		63	0.266119	0.143	0.318491
		64	0.270343	0.143	0.280061
		65	0.274567	0.143	0.207616
		66	0.278792	0.143	0.163279
		67	0.283016	0.143	0.145513
		68	0.28724	0.143	0.137526
		69	0.291464	0.143	0.13089
		70	0.295688	0.143	0.100761
		71	0.299912	0.143	0.099407
		72	0.304136	0.143	0.100804
		73	0.30836	0.143	0.052692
		74	0.312584	0.143	0.022056
		75	0.316809	0.143	0.011283
		76	0.321033	0.143	0.013891
		77	0.325257	0.143	0.018644
		78	0.329481	0.143	0.016876
		79	0.333705	0.143	0.013961
		80	0.337929	0.143	-0.0039
		81	0.342153	0.143	-0.01021
		82	0.346377	0.143	0.002467
		83	0.350602	0.143	0.010309
		84	0.354826	0.143	-0.00096368
		85	0.35905	0.143	-0.00868
		86	0.363274	0.143	-0.01315
		87	0.367498	0.143	-0.01185
		88	0.371722	0.143	-0.00582
		89	0.375946	0.143	-0.00156
		90	0.38017	0.143	-0.00187
		91	0.384394	0.143	-0.01717
		92	0.388619	0.143	-0.02722
		93	0.392843	0.143	-0.04396
		94	0.397067	0.143	-0.04866
		95	0.401291	0.143	-0.02763
		96	0.405515	0.143	-0.02181
		97	0.409739	0.143	-0.00569
		98	0.413963	0.143	0.007453
		99	0.418187	0.143	0.002078
		100	0.422411	0.143	-0.00371
		101	0.426636	0.143	-0.00738
		102	0.43086	0.143	0.000115234
		103	0.435084	0.143	0.001217
		104	0.439308	0.143	0.006782
		105	0.443532	0.143	0.001426
		106	0.447756	0.143	-0.01614
		107	0.45198	0.143	-0.00557
		108	0.456204	0.143	0.0084
		109	0.460428	0.143	0.027765
		110	0.464653	0.143	0.036323
		111	0.468877	0.143	0.007308
		112	0.473101	0.143	-0.00708
		113	0.477325	0.143	0.000847714
		114	0.481549	0.143	-0.00539
		115	0.485773	0.143	-0.00196
		116	0.489997	0.143	0.008684
		117	0.494221	0.143	0.004107
		118	0.498446	0.143	-0.0016
		119	0.50267	0.143	-0.014
		120	0.506894	0.143	-0.02019
		121	0.511118	0.143	-0.02009
		122	0.515342	0.143	-0.01611
		123	0.519566	0.143	-0.01964
		124	0.52379	0.143	-0.01546
		125	0.528014	0.143	-0.01118
		126	0.532238	0.143	-0.02699
		127	0.536463	0.143	-0.02894
		128	0.540687	0.143	-0.00497
		129	0.544911	0.143	0.002058
		130	0.549135	0.143	-0.01109
		131	0.553359	0.143	-0.000220024
		132	0.557583	0.143	-0.000336379
		133	0.561807	0.143	-0.00806
		134	0.566031	0.143	-0.00686
		135	0.570255	0.143	0.007077
		136	0.57448	0.143	0.008976
		137	0.578704	0.143	0.002142
		138	0.582928	0.143	0.005175
		139	0.587152	0.143	0.01272
		140	0.591376	0.143	0.016357
		141	0.5956	0.143	0.016095
		142	0.599824	0.143	0.001633
		143	0.604048	0.143	-0.00492
		144	0.608272	0.143	0.008473
				0.143

## Sheet: Figure S4a
Figure S4a	anti-SctP

[truncated: 9 more sheets: Figure S4b, Figure S4c, Figure S4d, Figure S4e, Figure S4f, Figure S5c, Figure S11, Figure S12, Figure S13]
